# Supplementary material for: Spatially resolved fluorescence of caesium lead halide perovskite supercrystals reveals quasi-atomic behavior of nanocrystals
Source: Nat Commun. 2022 Feb 16;13:892. doi: 10.1038/s41467-022-28486-3 (PMC8850480; doi:10.1038/s41467-022-28486-3)
Supplement: Supplementary file 3 — Supplementary Data 1 [file 41467_2022_28486_MOESM3_ESM.zip]

Archive with 1 entries (1 files):
- Supplementary Data1.xyz
