# Supplementary material for: Spatially resolved fluorescence of caesium lead halide perovskite supercrystals reveals quasi-atomic behavior of nanocrystals
Source: Nat Commun. 2022 Feb 16;13:892. doi: 10.1038/s41467-022-28486-3 (PMC8850480; doi:10.1038/s41467-022-28486-3)
Supplement: Supplementary file 3 — Supplementary Data 1 [file 41467_2022_28486_MOESM3_ESM.zip › Supplementary Data1.xyz]

416
Figure 7a | Br2Cl_NC | Monomer
Cs      16.695383498     33.481169253     33.531088037
Cs      22.543667542     33.806368770     33.358043916
Cs      28.399592694     33.493564660     33.510989845
Cs      16.699396100     28.124365121     33.183181776
Cs      16.724117442     22.815970013     33.200626242
Cs      16.876672107     16.637467685     33.318293965
Cs      16.432551948     11.521441269     33.564632367
Cs      22.586321752     28.686434687     33.390631534
Cs      22.480884979     21.848846986     33.227681005
Cs      22.492860093     16.590174269     33.213694097
Cs      28.303809642     28.200310086     33.173105344
Cs      28.239651910     22.915647980     33.216634843
Cs      28.123360083     16.639770550     33.337164829
Cs      28.572067609     11.523193442     33.560133087
Cl      14.208537614     30.867239406     33.925193224
Cl      13.927887152     25.489862421     33.765329630
Cl      13.386336098     19.683948517     33.883312224
Cl      14.039571371     14.204368306     33.894673994
Cl      19.811201731     31.541099224     33.912772039
Cl      18.908218234     25.479345422     33.697105021
Cl      19.983252334     19.244772528     33.627209148
Cl      18.992539263     13.901603768     33.913431256
Cl      25.254416515     31.498127902     33.895234246
Cl      26.025398357     25.603381780     33.687149702
Cl      24.951033562     19.244554497     33.637652560
Cl      26.005052461     13.897249348     33.920805102
Cl      30.801419669     30.892341303     33.896752457
Cl      31.040599398     25.508764229     33.788265144
Cl      31.618947088     19.671909702     33.901600822
Cl      30.956070595     14.208618778     33.904524702
Cs      11.658364644     28.407958150     33.477077052
Cs      11.458383805     22.561326983     33.366610275
Cs      11.492093549     16.650744505     33.437824115
Cs      33.333315135     28.452249381     33.483979490
Cs      33.504744126     22.579651546     33.396643664
Cs      33.503432984     16.670179781     33.443919308
Cs      16.486596244     33.506821591     11.467041070
Cs      28.525738829     33.464477369     11.430278528
Cs      16.752034070     28.300205450     11.805892817
Cs      16.729954500     22.923736063     11.783048026
Cs      17.060732192     16.607648957     11.692588904
Cs      16.611458593     11.543579950     11.501761411
Cs      22.545550347     28.920609508     11.503687704
Cs      22.502776717     21.868619423     11.772359853
Cs      22.506703487     16.686754895     11.933472564
Cs      22.509840173     11.511570649     11.469272319
Cs      28.240205022     28.291014723     11.783129979
Cs      28.245303684     22.928346644     11.777499299
Cs      27.961345866     16.600192553     11.693941250
Cs      28.404950525     11.526645617     11.523661975
Cl      14.022898135     30.856428425     11.146620150
Cl      13.867189119     25.453430534     11.247801035
Cl      13.377822479     19.674944896     11.092799115
Cl      14.260946480     14.167320141     11.074968392
Cl      19.035817366     31.099993913     11.101340489
Cl      18.894265592     25.558594693     11.304742967
Cl      20.037966681     19.183039357     11.410196029
Cl      19.594437088     13.775324245     11.147033774
Cl      25.913548550     31.058886325     11.085641011
Cl      26.055783768     25.559708407     11.304888330
Cl      24.954486356     19.188953918     11.411350672
Cl      25.415516918     13.764624401     11.150134625
Cl      30.939568494     30.829915716     11.117871129
Cl      31.097104810     25.413723301     11.208045391
Cl      31.603001981     19.634923379     11.093112788
Cl      30.747473441     14.147494634     11.087367216
Cs      11.583171058     28.353322262     11.615445316
Cs      11.470331349     22.556213247     11.649619069
Cs      11.616685857     16.637055315     11.504142936
Cs      33.379962080     28.357974733     11.557929894
Cs      33.493003288     22.542755772     11.620077769
Cs      33.390250471     16.627609415     11.518159117
Cs      33.821831504     28.322122265     16.940008537
Cs      33.777702725     22.391803642     16.986321390
Cs      33.673932204     16.715746743     16.888755907
Cs      33.730945409     28.497927134     22.488282179
Cs      33.874109530     22.567490183     22.495954961
Cs      33.871446920     16.389453640     22.505631491
Cs      33.854323441     28.409313132     28.061739517
Cs      33.799249060     22.364946700     27.991127590
Cs      33.712663447     16.745118583     28.093678985
Br      34.414650913     30.962029908     14.086152129
Br      34.318036910     25.451390522     13.796064430
Br      34.346791591     19.589191077     14.060893836
Br      34.362502139     14.040699399     14.038507849
Br      34.491443960     31.140952895     19.402376375
Br      34.363666647     25.495705252     19.912376774
Br      34.385334795     19.563773535     19.429007793
Br      34.475612419     13.874753875     19.354150500
Br      34.478679863     31.224747349     25.619774152
Br      34.378343450     25.530498537     25.043958573
Br      34.400249984     19.576143379     25.528431003
Br      34.493519686     13.911512583     25.616661091
Br      34.385327446     31.093020388     30.938627015
Br      34.343971054     25.574260834     31.333644283
Br      34.388899567     19.677300227     30.940302599
Br      34.421895458     14.115688094     30.913273578
Cs      11.145409216     28.309343329     16.991015163
Cs      11.203966012     22.348157724     16.990213015
Cs      11.319768051     16.699681076     16.875446224
Cs      11.315778671     28.313405576     22.510774058
Cs      11.062616535     22.463344248     22.492301739
Cs      11.121174363     16.336566883     22.493747577
Cs      11.123687934     28.385960758     28.065151390
Cs      11.170360994     22.306069872     27.973213914
Cs      11.266674096     16.707108689     28.081689184
Br      10.560159462     30.966102875     14.184796322
Br      10.647475285     25.477840995     13.832468216
Br      10.639536107     19.591876608     14.063180155
Br      10.641408909     14.047772550     14.017804940
Br      10.506910601     31.341337362     19.694385766
Br      10.615278879     25.478484292     19.952680664
Br      10.599350067     19.544847227     19.434780726
Br      10.526891366     13.855232939     19.335821967
Br      10.526534752     31.413082690     25.439137490
Br      10.599996691     25.494973260     25.027697716
Br      10.575903031     19.543191274     25.498594788
Br      10.505799250     13.875033282     25.605973411
Br      10.635134265     31.079462020     30.917447109
Br      10.626003513     25.592249712     31.320322909
Br      10.577768489     19.655972274     30.936186411
Br      10.571347380     14.094235394     30.908576473
Cs      11.217784958     33.704116760     16.693704910
Cs      11.243771942     33.735261527     22.528924038
Cs      11.343808917     33.798620248     28.372117327
Cs      16.645528421     33.888174042     16.882152017
Cs      16.697774029     33.930362789     22.474591439
Cs      16.732069491     33.897652760     28.108646062
Cs      22.545362727     33.997870589     16.748039099
Cs      22.576919149     34.058200215     22.437366316
Cs      22.542623088     34.003894112     27.988047337
Cs      28.401211600     33.884854171     16.843520908
Cs      28.546232562     33.933456511     22.444438534
Cs      28.345746532     33.922595386     28.083311985
Cs      33.796557691     33.710390915     16.712906336
Cs      33.713747207     33.814328603     28.252938521
Br      13.833690702     34.421033732     14.106788131
Br      13.582918094     34.518728181     19.692898727
Br      13.639685989     34.545330762     25.359186190
Br      14.049516735     34.467698945     30.980124293
Br      19.015196986     34.539478666     14.003190764
Br      19.522208975     34.600800608     19.612411661
Br      19.547844793     34.606437671     25.348337624
Br      19.532948186     34.560108860     31.075923542
Br      25.953127916     34.528762083     13.962326310
Br      25.492636014     34.597024951     19.606929617
Br      25.463674000     34.610427063     25.301705410
Br      25.479442504     34.576884964     31.091916217
Br      31.167645360     34.403673896     14.030433978
Br      31.230446676     34.513326303     19.382493961
Br      31.165352391     34.553159341     25.589829708
Br      31.006575167     34.481798275     30.966285717
Cs      11.252724884     11.319282069     16.668987783
Cs      11.182569930     11.354823948     28.317396978
Cs      16.660879081     11.095346307     16.908283495
Cs      16.486157567     11.072053963     22.555817214
Cs      16.624507267     11.134054990     28.176352779
Cs      22.513094025     10.933559807     17.021845436
Cs      22.513218824     10.948014199     22.592512875
Cs      22.520021490     10.986472976     28.280964454
Cs      28.353282580     11.099213275     16.929525166
Cs      28.535786301     11.083006484     22.565451831
Cs      28.388508578     11.147861254     28.178122405
Cs      33.749621058     11.322536595     16.701298100
Cs      33.818780287     11.381129576     28.317918490
Br      13.972180657     10.611980419     14.020628074
Br      13.792463371     10.477927798     19.312775261
Br      13.758596446     10.496886396     25.679181546
Br      13.808311732     10.650258243     30.961949514
Br      19.570078066     10.484295603     13.706780373
Br      19.516879128     10.391337791     19.792130710
Br      19.509818386     10.407173957     25.338905122
Br      19.030355529     10.468756242     31.095059120
Br      25.422110066     10.478552866     13.723206600
Br      25.487669981     10.395055586     19.794530374
Br      25.494241297     10.415629933     25.352312905
Br      25.959842130     10.479150586     31.082619403
Br      31.033285606     10.600328873     14.048340998
Br      31.209062041     10.492857105     19.340897806
Br      31.248236980     10.523312347     25.683531974
Br      31.195827308     10.664194429     30.962855844
Cs      16.906804080     28.510061245     17.013627553
Cs      16.663669780     22.330535239     17.060734553
Cs      16.595093025     16.637262777     17.110341095
Cs      16.675501541     28.401738277     22.494011492
Cs      16.688300046     22.725951909     22.509809774
Cs      16.710244977     16.357944334     22.526338588
Cs      16.894029958     28.521017356     27.980421659
Cs      16.656438261     22.269512867     27.939227322
Cs      16.603303679     16.631481494     27.948550413
Cs      22.513360420     28.639617676     16.978918868
Cs      22.493379208     22.737175565     17.101311272
Cs      22.511013115     16.300118667     17.144948397
Cs      22.553753646     28.659336261     22.473964619
Cs      22.503144075     22.242150997     22.521619555
Cs      22.506459392     16.457281297     22.558385174
Cs      22.510645534     28.503404790     27.904324461
Cs      22.493124558     22.715272603     27.928493100
Cs      22.506813413     16.197383974     28.036155108
Cs      28.184258645     28.542480258     17.008817758
Cs      28.342165369     22.338926671     17.062682869
Cs      28.411879953     16.645890507     17.119755512
Cs      28.370536826     28.460325416     22.477855803
Cs      28.320623135     22.769741937     22.510028049
Cs      28.295334921     16.372463823     22.533592302
Cs      28.219694733     28.578415005     27.951143407
Cs      28.339014337     22.295062836     27.950950025
Cs      28.395073312     16.645341433     27.951346345
Pb      13.544421907     31.453523720     13.885503526
Pb      13.671872784     25.503900951     14.128028036
Pb      13.647865130     19.548108271     13.946959807
Pb      13.594504777     13.573596443     13.849032366
Pb      13.546907364     31.484439209     19.650046112
Pb      13.601220289     25.465568294     19.703192065
Pb      13.576027982     19.455495210     19.737354213
Pb      13.446838561     13.390778283     19.661161663
Pb      13.564603277     31.505733552     25.407658942
Pb      13.573047581     25.475259537     25.342357670
Pb      13.565895178     19.458437150     25.239278937
Pb      13.433257115     13.397499278     25.342090057
Pb      13.606030097     31.494164876     31.184439836
Pb      13.619610144     25.526555784     30.880145334
Pb      13.594844601     19.570338093     31.028783056
Pb      13.549091987     13.599188121     31.126659724
Pb      19.504698797     31.645240042     13.820807484
Pb      19.703207918     25.560976043     13.995558401
Pb      19.568819002     19.484887589     14.224256108
Pb      19.542587980     13.463123122     14.037874742
Pb      19.566412143     31.639652571     19.603200842
Pb      19.614994095     25.536409323     19.702853011
Pb      19.561498370     19.454412732     19.748609984
Pb      19.498655361     13.342346579     19.743196254
Pb      19.564660555     31.622569163     25.286932167
Pb      19.581945092     25.516357946     25.275308089
Pb      19.570327011     19.431837440     25.287084349
Pb      19.504412144     13.338977157     25.427349698
Pb      19.575147440     31.543539405     31.036499980
Pb      19.646589543     25.468806384     30.958828685
Pb      19.572976467     19.402417200     30.821501926
Pb      19.499553136     13.348572872     31.202712917
Pb      25.498266377     31.642010124     13.813764934
Pb      25.295729132     25.559353372     14.013128681
Pb      25.434942061     19.485423412     14.226683380
Pb      25.466496565     13.461470161     14.042151022
Pb      25.525624344     31.647718204     19.590008262
Pb      25.399839752     25.547430597     19.689138408
Pb      25.447575805     19.465459999     19.760048990
Pb      25.509558497     13.350720199     19.748429090
Pb      25.531976527     31.640957845     25.268676889
Pb      25.434005319     25.533399920     25.281105157
Pb      25.438270100     19.448463227     25.293375889
Pb      25.502611712     13.352296840     25.431011829
Pb      25.472145150     31.565968993     31.004223306
Pb      25.349070115     25.497009741     30.928117707
Pb      25.424859983     19.420252515     30.842258023
Pb      25.502510296     13.360857130     31.208164457
Pb      31.462234541     31.453873157     13.887008198
Pb      31.313930635     25.492198070     14.095452972
Pb      31.347708819     19.539518100     13.952466163
Pb      31.415008522     13.566150805     13.865823019
Pb      31.581168610     31.588828472     19.665176010
Pb      31.403520324     25.529271731     19.693007703
Pb      31.424990528     19.491617861     19.744421541
Pb      31.560717287     13.416827390     19.677398049
Pb      31.566496958     31.617740708     25.309691002
Pb      31.430507680     25.547884159     25.331168186
Pb      31.427556808     19.504347562     25.252390068
Pb      31.572615179     13.433595392     25.350850000
Pb      31.446781671     31.526117611     31.110882647
Pb      31.369476064     25.545189327     30.897974198
Pb      31.381080804     19.589479365     31.047346258
Pb      31.450795879     13.617624265     31.134375980
Br      13.879306007     28.431886792     14.442326938
Br      13.887646837     22.523865500     14.287079835
Br      14.034652060     16.626326131     14.169234455
Br      13.812349666     28.479387975     19.628159188
Br      13.777752561     22.498958899     19.845815724
Br      13.789048979     16.512229923     19.756916366
Br      13.798029929     28.503057303     25.443102205
Br      13.754927738     22.519893527     25.162780537
Br      13.787404590     16.532024357     25.229389741
Br      13.895469525     28.488839853     30.594365597
Br      13.844730430     22.573847253     30.707769887
Br      13.920674201     16.676970214     30.778868752
Br      19.787351005     28.522843625     14.172710065
Br      19.679468619     22.506271341     14.235480518
Br      19.591922507     16.493186605     14.514143827
Br      19.625995349     28.548429266     19.807639332
Br      19.570725686     22.507708615     19.763240203
Br      19.581002301     16.462579108     19.697203447
Br      19.594137442     28.555860092     25.188757191
Br      19.589224944     22.515748280     25.255954156
Br      19.580358988     16.472678975     25.326772951
Br      19.734914374     28.511521044     30.902093405
Br      19.634952852     22.502861494     30.731514066
Br      19.601083941     16.484988334     30.608090186
Br      25.209646839     28.510743896     14.197999205
Br      25.298511380     22.496688915     14.237306052
Br      25.411583863     16.488793097     14.508360473
Br      25.370377945     28.541399530     19.751422497
Br      25.408753580     22.505686152     19.775443929
Br      25.415424109     16.464208392     19.705230390
Br      25.405999131     28.554531845     25.241800065
Br      25.391285796     22.518616308     25.244555661
Br      25.413907246     16.479733026     25.332846990
Br      25.289664026     28.529307127     30.798621203
Br      25.334702952     22.517022850     30.769024272
Br      25.396013282     16.498224993     30.624928839
Br      31.089637663     28.403619427     14.368534016
Br      31.088519514     22.502689671     14.270524612
Br      30.963461856     16.610306787     14.178040572
Br      31.166870825     28.484645461     19.617411723
Br      31.200937714     22.507526667     19.816042524
Br      31.207507297     16.524419658     19.771835429
Br      31.185074590     28.521181495     25.405855304
Br      31.219315950     22.539034081     25.196279637
Br      31.203183698     16.554915896     25.232764389
Br      31.097431188     28.487274700     30.626520404
Br      31.116802834     22.581866944     30.738184647
Br      31.055400308     16.688702757     30.794442109
Br      16.553427755     31.168596272     14.336316430
Br      16.694090380     25.476427503     14.663538592
Br      16.650838087     19.718056452     13.589380516
Br      16.628474264     13.808717461     14.318795428
Br      16.552737467     31.372728158     19.744556561
Br      16.612936818     25.475592993     19.253739713
Br      16.595629548     19.523247963     20.283091874
Br      16.544466956     13.635988332     19.632964036
Br      16.562724179     31.394123567     25.253589834
Br      16.594982736     25.464127269     25.798659493
Br      16.591532659     19.546706739     24.757656997
Br      16.534495383     13.655220076     25.396850206
Br      16.628702487     31.178490525     30.795938487
Br      16.647458608     25.469859897     30.320673036
Br      16.605375668     19.707435195     31.255786679
Br      16.572366813     13.881812346     30.673289801
Br      22.479543751     31.718945727     13.849227340
Br      22.483131640     25.435338285     12.858774909
Br      22.492767258     19.459618013     14.864997547
Br      22.500351505     13.692570688     14.249581472
Br      22.505260979     31.512632366     19.696758103
Br      22.485747299     25.433924256     20.435667628
Br      22.491524660     19.528987655     19.082498308
Br      22.498008157     13.515492920     19.873494011
Br      22.508496470     31.463455278     25.270728729
Br      22.484908093     25.506073940     24.653992317
Br      22.489086422     19.469171923     25.968155082
Br      22.497445119     13.517767315     25.213729010
Br      22.503164309     31.407459960     30.673252551
Br      22.484115462     25.349706229     31.945216451
Br      22.491901935     19.476011792     30.194215925
Br      22.495825103     13.494919940     31.159135129
Br      28.405482299     31.152248883     14.294448472
Br      28.270704719     25.465443397     14.657486964
Br      28.334591017     19.709525186     13.583930643
Br      28.372747885     13.798675693     14.330225827
Br      28.453639776     31.350657828     19.679421067
Br      28.352805656     25.469109873     19.242377454
Br      28.385967077     19.532586316     20.298565804
Br      28.453030640     13.644875372     19.645583317
Br      28.451096886     31.379482344     25.272120252
Br      28.371985058     25.464387000     25.804063521
Br      28.385191483     19.561577214     24.750451985
Br      28.460772592     13.667259464     25.401370250
Br      28.378357008     31.207522756     30.771306508
Br      28.316927620     25.493218295     30.318388602
Br      28.363523225     19.746907181     31.343624239
Br      28.419379932     13.887734474     30.679694392
Cl      13.674432565     31.382156344     16.853290712
Cl      13.083790556     25.324000058     16.918872114
Cl      13.910807959     19.556581701     16.857779015
Cl      13.731595063     13.751057476     16.760858956
Cl      13.673223424     31.320279831     22.546715871
Cl      14.032523791     25.682642915     22.533365774
Cl      12.938633797     19.430404995     22.482034251
Cl      13.778074295     13.633650782     22.480646998
Cl      13.790646201     31.461833310     28.242589354
Cl      12.917814815     25.366812436     28.126229866
Cl      13.836921470     19.596815384     28.112321244
Cl      13.671125087     13.788469880     28.185219384
Cl      19.655566629     31.518556090     16.798419587
Cl      20.288141932     25.666784208     16.916944782
Cl      18.754062442     19.506327097     16.981297140
Cl      19.716502302     13.152211406     16.865239646
Cl      19.611125364     31.701327595     22.481474905
Cl      18.871371983     25.569910665     22.504951103
Cl      20.289666830     19.354764609     22.501094980
Cl      19.396293035     13.444238725     22.542415176
Cl      19.554633111     31.549940924     28.161456700
Cl      20.244844949     25.676445864     28.095597472
Cl      18.803417852     19.484009420     28.025300549
Cl      19.769454319     13.319211757     28.228948713
Cl      25.318821823     31.530539455     16.780295806
Cl      24.650709354     25.628440023     16.915210553
Cl      26.236859588     19.506881926     16.986924425
Cl      25.284498936     13.165895020     16.870592552
Cl      25.444795666     31.644721653     22.464987591
Cl      26.094964191     25.624523081     22.502218234
Cl      24.701614628     19.353007004     22.510839407
Cl      25.594854196     13.446192910     22.547309169
Cl      25.433536052     31.616723450     28.148391500
Cl      24.677474794     25.618573433     28.088598502
Cl      26.192182170     19.500738770     28.042237542
Cl      25.232182345     13.343054310     28.232544053
Cl      31.298924292     31.324071635     16.814544412
Cl      31.840596940     25.323365175     16.887992342
Cl      31.076122349     19.548847164     16.860603910
Cl      31.268086702     13.752098890     16.774233064
Cl      31.220087006     31.258957424     22.509674241
Cl      30.989344316     25.644926188     22.521931463
Cl      32.056956192     19.481284926     22.492703357
Cl      31.222032496     13.655878997     22.492863637
Cl      31.236354284     31.411681364     28.217463694
Cl      32.007219013     25.387287573     28.138456564
Cl      31.124701194     19.607939216     28.129608223
Cl      31.321370622     13.809852214     28.195312175

832
Figure 7a | Br2Cl_NC | Dimer (0.5 nm Apart)
 Cs                 8.71505142   25.53927681   24.93571684
 Cs                14.56333547   25.86447632   24.76267272
 Cs                20.41926062   25.55167221   24.91561865
 Cs                 8.71906402   20.18247268   24.58781058
 Cs                 8.74378537   14.87407757   24.60525505
 Cs                 8.89634003    8.69557524   24.72292277
 Cs                 8.45221987    3.57954882   24.96926117
 Cs                14.60598968   20.74454224   24.79526034
 Cs                14.50055290   13.90695454   24.63230981
 Cs                14.51252802    8.64828182   24.61832290
 Cs                20.32347757   20.25841764   24.57773415
 Cs                20.25931983   14.97375553   24.62126365
 Cs                20.14302801    8.69787810   24.74179364
 Cs                20.59173553    3.58130100   24.96476189
 Cl                 6.22820554   22.92534696   25.32982203
 Cl                 5.94755508   17.54796998   25.16995844
 Cl                 5.40600402   11.74205607   25.28794103
 Cl                 6.05923930    6.26247586   25.29930280
 Cl                11.83086966   23.59920678   25.31740085
 Cl                10.92788616   17.53745298   25.10173383
 Cl                12.00292026   11.30288008   25.03183795
 Cl                11.01220719    5.95971132   25.31806006
 Cl                17.27408444   23.55623546   25.29986305
 Cl                18.04506628   17.66148933   25.09177851
 Cl                16.97070149   11.30266205   25.04228137
 Cl                18.02472039    5.95535690   25.32543391
 Cl                22.82108759   22.95044886   25.30138126
 Cl                23.06026732   17.56687178   25.19289395
 Cl                23.63861501   11.73001726   25.30622963
 Cl                22.97573852    6.26672633   25.30915351
 Cs                 3.67803257   20.46606570   24.88170586
 Cs                 3.47805173   14.61943454   24.77123908
 Cs                 3.51176147    8.70885206   24.84245292
 Cs                25.35298306   20.51035694   24.88860830
 Cs                25.52441205   14.63775910   24.80127247
 Cs                25.52310091    8.72828734   24.84854811
 Cs                 8.50626417   25.56492915    2.87166988
 Cs                20.54540675   25.52258492    2.83490733
 Cs                 8.77170199   20.35831300    3.21052162
 Cs                 8.74962242   14.98184362    3.18767683
 Cs                 9.08040012    8.66575651    3.09721771
 Cs                 8.63112652    3.60168750    2.90639022
 Cs                14.56521827   20.97871706    2.90831651
 Cs                14.52244464   13.92672698    3.17698866
 Cs                14.52637141    8.74486245    3.33810137
 Cs                14.52950810    3.56967820    2.87390113
 Cs                20.25987295   20.34912228    3.18775879
 Cs                20.26497161   14.98645420    3.18212811
 Cs                19.98101379    8.65830011    3.09857006
 Cs                20.42461845    3.58475317    2.92829078
 Cl                 6.04256606   22.91453598    2.55124896
 Cl                 5.88685704   17.51153809    2.65242984
 Cl                 5.39749040   11.73305245    2.49742792
 Cl                 6.28061440    6.22542770    2.47959720
 Cl                11.05548529   23.15810147    2.50596930
 Cl                10.91393352   17.61670225    2.70937177
 Cl                12.05763461   11.24114691    2.81482484
 Cl                11.61410501    5.83343180    2.55166258
 Cl                17.93321647   23.11699388    2.49026982
 Cl                18.07545169   17.61781596    2.70951714
 Cl                16.97415428   11.24706147    2.81597948
 Cl                17.43518484    5.82273196    2.55476343
 Cl                22.95923642   22.88802327    2.52249994
 Cl                23.11677273   17.47183086    2.61267420
 Cl                23.62266991   11.69303093    2.49774159
 Cl                22.76714137    6.20560219    2.49199602
 Cs                 3.60283898   20.41142982    3.02007412
 Cs                 3.48999927   14.61432080    3.05424788
 Cs                 3.63635378    8.69516287    2.90877174
 Cs                25.39963000   20.41608229    2.96255870
 Cs                25.51267121   14.60086333    3.02470658
 Cs                25.40991840    8.68571697    2.92278792
 Cs                25.84149943   20.38022982    8.34463734
 Cs                25.79737065   14.44991120    8.39095020
 Cs                25.69360013    8.77385430    8.29338471
 Cs                25.75061333   20.55603469   13.89291099
 Cs                25.89377745   14.62559774   13.90058377
 Cs                25.89111484    8.44756119   13.91026030
 Cs                25.87399137   20.46742069   19.46636832
 Cs                25.81891698   14.42305425   19.39575640
 Cs                25.73233137    8.80322614   19.49830779
 Br                26.43431884   23.02013746    5.49078094
 Br                26.33770483   17.50949808    5.20069324
 Br                26.36645952   11.64729863    5.46552264
 Br                26.38217006    6.09880695    5.44313666
 Br                26.51111188   23.19906045   10.80700518
 Br                26.38333457   17.55381281   11.31700558
 Br                26.40500272   11.62188109   10.83363660
 Br                26.49528034    5.93286143   10.75877931
 Br                26.49834779   23.28285490   17.02440296
 Br                26.39801137   17.58860609   16.44858738
 Br                26.41991791   11.63425093   16.93305981
 Br                26.51318761    5.96962014   17.02128990
 Br                26.40499537   23.15112794   22.34325582
 Br                26.36363898   17.63236839   22.73827309
 Br                26.40856749   11.73540778   22.34493141
 Br                26.44156338    6.17379565   22.31790238
 Cs                 3.16507714   20.36745088    8.39564397
 Cs                 3.22363394   14.40626528    8.39484182
 Cs                 3.33943598    8.75778863    8.28007503
 Cs                 3.33544660   20.37151313   13.91540286
 Cs                 3.08228446   14.52145180   13.89693055
 Cs                 3.14084229    8.39467444   13.89837638
 Cs                 3.14335586   20.44406831   19.46978020
 Cs                 3.19002892   14.36417743   19.37784272
 Cs                 3.28634202    8.76521624   19.48631799
 Br                 2.57982739   23.02421043    5.58942513
 Br                 2.66714321   17.53594855    5.23709702
 Br                 2.65920403   11.64998416    5.46780896
 Br                 2.66107683    6.10588010    5.42243375
 Br                 2.52657853   23.39944492   11.09901457
 Br                 2.63494680   17.53659185   11.35730947
 Br                 2.61901799   11.60295478   10.83940953
 Br                 2.54655929    5.91334049   10.74045077
 Br                 2.54620268   23.47119024   16.84376630
 Br                 2.61966462   17.55308081   16.43232652
 Br                 2.59557096   11.60129883   16.90322359
 Br                 2.52546717    5.93314084   17.01060222
 Br                 2.65480219   23.13756957   22.32207592
 Br                 2.64567144   17.65035727   22.72495172
 Br                 2.59743641   11.71407983   22.34081522
 Br                 2.59101530    6.15234295   22.31320528
 Cs                 3.23745288   25.76222431    8.09833372
 Cs                 3.26343987   25.79336908   13.93355284
 Cs                 3.36347684   25.85672780   19.77674613
 Cs                 8.66519635   25.94628160    8.28678082
 Cs                 8.71744195   25.98847034   13.87922025
 Cs                 8.75173742   25.95576031   19.51327487
 Cs                14.56503065   26.05597814    8.15266791
 Cs                14.59658707   26.11630777   13.84199512
 Cs                14.56229101   26.06200167   19.39267614
 Cs                20.42087952   25.94296173    8.24814971
 Cs                20.56590049   25.99156407   13.84906734
 Cs                20.36541446   25.98070294   19.48794079
 Cs                25.81622562   25.76849847    8.11753514
 Cs                25.73341513   25.87243616   19.65756733
 Br                 5.85335863   26.47914129    5.51141694
 Br                 5.60258602   26.57683574   11.09752753
 Br                 5.65935391   26.60343832   16.76381500
 Br                 6.06918466   26.52580650   22.38475310
 Br                11.03486491   26.59758622    5.40781957
 Br                11.54187690   26.65890816   11.01704047
 Br                11.56751272   26.66454523   16.75296643
 Br                11.55261611   26.61821641   22.48055235
 Br                17.97279584   26.58686964    5.36695512
 Br                17.51230394   26.65513251   11.01155842
 Br                17.48334192   26.66853462   16.70633422
 Br                17.49911043   26.63499252   22.49654502
 Br                23.18731328   26.46178145    5.43506278
 Br                23.25011460   26.57143386   10.78712277
 Br                23.18502032   26.61126690   16.99445851
 Br                23.02624309   26.53990583   22.37091452
 Cs                 3.27239281    3.37738962    8.07361659
 Cs                 3.20223785    3.41293150   19.72202578
 Cs                 8.68054701    3.15345386    8.31291230
 Cs                 8.50582549    3.13016152   13.96044602
 Cs                 8.64417519    3.19216254   19.58098159
 Cs                14.53276195    2.99166736    8.42647424
 Cs                14.53288675    3.00612175   13.99714168
 Cs                14.53968941    3.04458053   19.68559326
 Cs                20.37295050    3.15732083    8.33415397
 Cs                20.55545423    3.14111404   13.97008064
 Cs                20.40817650    3.20596881   19.58275121
 Cs                25.76928898    3.38064415    8.10592691
 Cs                25.83844821    3.43923713   19.72254730
 Br                 5.99184858    2.67008797    5.42525688
 Br                 5.81213130    2.53603535   10.71740407
 Br                 5.77826437    2.55499395   17.08381035
 Br                 5.82797966    2.70836580   22.36657832
 Br                11.58974599    2.54240316    5.11140918
 Br                11.53654705    2.44944535   11.19675952
 Br                11.52948631    2.46528151   16.74353393
 Br                11.05002345    2.52686380   22.49968793
 Br                17.44177799    2.53666042    5.12783541
 Br                17.50733791    2.45316314   11.19915918
 Br                17.51390922    2.47373749   16.75694171
 Br                17.97951005    2.53725814   22.48724821
 Br                23.05295353    2.65843643    5.45296980
 Br                23.22872997    2.55096466   10.74552661
 Br                23.26790490    2.58141990   17.08816078
 Br                23.21549523    2.72230198   22.36748465
 Cs                 8.92647200   20.56816880    8.41825636
 Cs                 8.68333770   14.38864279    8.46536336
 Cs                 8.61476095    8.69537033    8.51496990
 Cs                 8.69516947   20.45984583   13.89864030
 Cs                 8.70796797   14.78405946   13.91443858
 Cs                 8.72991290    8.41605189   13.93096739
 Cs                 8.91369788   20.57912491   19.38505047
 Cs                 8.67610619   14.32762042   19.34385613
 Cs                 8.62297160    8.68958905   19.35317922
 Cs                14.53302834   20.69772523    8.38354767
 Cs                14.51304713   14.79528312    8.50594008
 Cs                14.53068104    8.35822622    8.54957720
 Cs                14.57342157   20.71744382   13.87859343
 Cs                14.52281200   14.30025855   13.92624836
 Cs                14.52612732    8.51538885   13.96301398
 Cs                14.53031346   20.56151234   19.30895327
 Cs                14.51279248   14.77338016   19.33312191
 Cs                14.52648134    8.25549153   19.44078391
 Cs                20.20392657   20.60058781    8.41344656
 Cs                20.36183329   14.39703423    8.46731168
 Cs                20.43154788    8.70399806    8.52438432
 Cs                20.39020475   20.51843297   13.88248461
 Cs                20.34029106   14.82784949   13.91465686
 Cs                20.31500285    8.43057138   13.93822111
 Cs                20.23936266   20.63652256   19.35577221
 Cs                20.35868226   14.35317039   19.35557883
 Cs                20.41474124    8.70344899   19.35597515
 Pb                 5.56408983   23.51163127    5.29013233
 Pb                 5.69154071   17.56200851    5.53265684
 Pb                 5.66753305   11.60621583    5.35158861
 Pb                 5.61417270    5.63170400    5.25366117
 Pb                 5.56657529   23.54254676   11.05467492
 Pb                 5.62088821   17.52367585   11.10782087
 Pb                 5.59569591   11.51360276   11.14198302
 Pb                 5.46650649    5.44888584   11.06579047
 Pb                 5.58427120   23.56384111   16.81228775
 Pb                 5.59271551   17.53336709   16.74698648
 Pb                 5.58556310   11.51654470   16.64390774
 Pb                 5.45292504    5.45560683   16.74671886
 Pb                 5.62569802   23.55227243   22.58906864
 Pb                 5.63927807   17.58466334   22.28477414
 Pb                 5.61451253   11.62844565   22.43341186
 Pb                 5.56875991    5.65729568   22.53128853
 Pb                11.52436672   23.70334760    5.22543629
 Pb                11.72287584   17.61908360    5.40018721
 Pb                11.58848693   11.54299514    5.62888491
 Pb                11.56225590    5.52123068    5.44250355
 Pb                11.58608007   23.69776013   11.00782965
 Pb                11.63466202   17.59451688   11.10748182
 Pb                11.58116629   11.51252029   11.15323879
 Pb                11.51832329    5.40045413   11.14782506
 Pb                11.58432848   23.68067672   16.69156097
 Pb                11.60161302   17.57446550   16.67993690
 Pb                11.58999494   11.48994499   16.69171316
 Pb                11.52408007    5.39708471   16.83197850
 Pb                11.59481536   23.60164696   22.44112879
 Pb                11.66625747   17.52691394   22.36345749
 Pb                11.59264439   11.46052475   22.22613073
 Pb                11.51922106    5.40668043   22.60734172
 Pb                17.51793430   23.70011768    5.21839374
 Pb                17.31539706   17.61746093    5.41775749
 Pb                17.45460999   11.54353097    5.63131219
 Pb                17.48616449    5.51957772    5.44677983
 Pb                17.54529227   23.70582576   10.99463707
 Pb                17.41950768   17.60553815   11.09376721
 Pb                17.46724373   11.52356755   11.16467780
 Pb                17.52922642    5.40882775   11.15305790
 Pb                17.55164445   23.69906540   16.67330570
 Pb                17.45367324   17.59150747   16.68573396
 Pb                17.45793802   11.50657078   16.69800470
 Pb                17.52227964    5.41040439   16.83564064
 Pb                17.49181307   23.62407655   22.40885211
 Pb                17.36873804   17.55511730   22.33274651
 Pb                17.44452791   11.47836007   22.24688683
 Pb                17.52217822    5.41896468   22.61279326
 Pb                23.48190247   23.51198071    5.29163700
 Pb                23.33359856   17.55030562    5.50008178
 Pb                23.36737674   11.59762565    5.35709497
 Pb                23.43467645    5.62425836    5.27045183
 Pb                23.60083653   23.64693603   11.06980482
 Pb                23.42318825   17.58737929   11.09763651
 Pb                23.44465845   11.54972542   11.14905035
 Pb                23.58038521    5.47493494   11.08202686
 Pb                23.58616488   23.67584826   16.71431981
 Pb                23.45017560   17.60599171   16.73579699
 Pb                23.44722473   11.56245512   16.65701887
 Pb                23.59228310    5.49170295   16.75547881
 Pb                23.46644960   23.58422517   22.51551145
 Pb                23.38914399   17.60329688   22.30260300
 Pb                23.40074873   11.64758692   22.45197506
 Pb                23.47046380    5.67573182   22.53900479
 Br                 5.89897393   20.48999435    5.84695574
 Br                 5.90731476   14.58197305    5.69170864
 Br                 6.05431998    8.68443369    5.57386326
 Br                 5.83201759   20.53749553   11.03278799
 Br                 5.79742049   14.55706645   11.25044453
 Br                 5.80871690    8.57033748   11.16154517
 Br                 5.81769785   20.56116486   16.84773101
 Br                 5.77459566   14.57800108   16.56740934
 Br                 5.80707251    8.59013191   16.63401855
 Br                 5.91513745   20.54694741   21.99899440
 Br                 5.86439835   14.63195481   22.11239869
 Br                 5.94034213    8.73507777   22.18349756
 Br                11.80701893   20.58095118    5.57733887
 Br                11.69913654   14.56437890    5.64010932
 Br                11.61159043    8.55129416    5.91877263
 Br                11.64566327   20.60653682   11.21226814
 Br                11.59039361   14.56581617   11.16786901
 Br                11.60067023    8.52068666   11.10183225
 Br                11.61380537   20.61396765   16.59338600
 Br                11.60889287   14.57385583   16.66058296
 Br                11.60002691    8.53078653   16.73140176
 Br                11.75458230   20.56962860   22.30672221
 Br                11.65462078   14.56096905   22.13614287
 Br                11.62075187    8.54309589   22.01271899
 Br                17.22931476   20.56885145    5.60262801
 Br                17.31817930   14.55479647    5.64193486
 Br                17.43125179    8.54690065    5.91298928
 Br                17.39004587   20.59950708   11.15605130
 Br                17.42842150   14.56379371   11.18007274
 Br                17.43509203    8.52231595   11.10985920
 Br                17.42566706   20.61263940   16.64642887
 Br                17.41095372   14.57672386   16.64918447
 Br                17.43357517    8.53784058   16.73747580
 Br                17.30933195   20.58741468   22.20325001
 Br                17.35437088   14.57513040   22.17365308
 Br                17.41568121    8.55633255   22.02955765
 Br                23.10930559   20.46172698    5.77316282
 Br                23.10818744   14.56079723    5.67515342
 Br                22.98312978    8.66841434    5.58266938
 Br                23.18653875   20.54275302   11.02204053
 Br                23.22060564   14.56563422   11.22067133
 Br                23.22717522    8.58252721   11.17646424
 Br                23.20474251   20.57928905   16.81048411
 Br                23.23898387   14.59714164   16.60090844
 Br                23.22285162    8.61302345   16.63739320
 Br                23.11709911   20.54538225   22.03114921
 Br                23.13647076   14.63997450   22.14281345
 Br                23.07506823    8.74681031   22.19907092
 Br                 8.57309568   23.22670383    5.74094524
 Br                 8.71375830   17.53453506    6.06816740
 Br                 8.67050601   11.77616401    4.99400932
 Br                 8.64814219    5.86682502    5.72342423
 Br                 8.57240539   23.43083571   11.14918537
 Br                 8.63260474   17.53370055   10.65836852
 Br                 8.61529747   11.58135552   11.68772068
 Br                 8.56413488    5.69409589   11.03759284
 Br                 8.58239210   23.45223112   16.65821864
 Br                 8.61465066   17.52223482   17.20328830
 Br                 8.61120058   11.60481429   16.16228580
 Br                 8.55416331    5.71332763   16.80147901
 Br                 8.64837041   23.23659808   22.20056729
 Br                 8.66712653   17.52796745   21.72530184
 Br                 8.62504359   11.76554275   22.66041549
 Br                 8.59203474    5.93991990   22.07791861
 Br                14.49921168   23.77705328    5.25385615
 Br                14.50279956   17.49344584    4.26340372
 Br                14.51243518   11.51772557    6.26962635
 Br                14.52001943    5.75067824    5.65421028
 Br                14.52492890   23.57073992   11.10138691
 Br                14.50541522   17.49203181   11.84029643
 Br                14.51119258   11.58709521   10.48712711
 Br                14.51767608    5.57360047   11.27812282
 Br                14.52816439   23.52156283   16.67535754
 Br                14.50457602   17.56418149   16.05862112
 Br                14.50875435   11.52727948   17.37278389
 Br                14.51711304    5.57587487   16.61835782
 Br                14.52283223   23.46556751   22.07788136
 Br                14.50378339   17.40781378   23.34984526
 Br                14.51156986   11.53411935   21.59884473
 Br                14.51549303    5.55302749   22.56376394
 Br                20.42515022   23.21035644    5.69907728
 Br                20.29037264   17.52355095    6.06211577
 Br                20.35425894   11.76763274    4.98855945
 Br                20.39241581    5.85678325    5.73485463
 Br                20.47330770   23.40876538   11.08404987
 Br                20.37247358   17.52721743   10.64700626
 Br                20.40563500   11.59069387   11.70319461
 Br                20.47269856    5.70298293   11.05021212
 Br                20.47076481   23.43758990   16.67674906
 Br                20.39165298   17.52249455   17.20869233
 Br                20.40485941   11.61968477   16.15508079
 Br                20.48044052    5.72536702   16.80599906
 Br                20.39802493   23.26563031   22.17593531
 Br                20.33659554   17.55132585   21.72301741
 Br                20.38319115   11.80501474   22.74825305
 Br                20.43904786    5.94584203   22.08432320
 Cl                 5.69410049   23.44026390    8.25791952
 Cl                 5.10345848   17.38210761    8.32350092
 Cl                 5.93047588   11.61468926    8.26240782
 Cl                 5.75126299    5.80916503    8.16548776
 Cl                 5.69289135   23.37838739   13.95134468
 Cl                 6.05219172   17.74075047   13.93799458
 Cl                 4.95830172   11.48851255   13.88666306
 Cl                 5.79774222    5.69175834   13.88527580
 Cl                 5.81031413   23.51994086   19.64721816
 Cl                 4.93748274   17.42491999   19.53085867
 Cl                 5.85658939   11.65492294   19.51695005
 Cl                 5.69079301    5.84657743   19.58984819
 Cl                11.67523455   23.57666364    8.20304839
 Cl                12.30780986   17.72489176    8.32157359
 Cl                10.77373037   11.56443465    8.38592595
 Cl                11.73617023    5.21031896    8.26986845
 Cl                11.63079329   23.75943515   13.88610371
 Cl                10.89103991   17.62801822   13.90957991
 Cl                12.30933475   11.41287216   13.90572379
 Cl                11.41596096    5.50234628   13.94704398
 Cl                11.57430104   23.60804848   19.56608551
 Cl                12.26451287   17.73455342   19.50022628
 Cl                10.82308578   11.54211697   19.42992936
 Cl                11.78912224    5.37731931   19.63357752
 Cl                17.33848975   23.58864701    8.18492461
 Cl                16.67037728   17.68654758    8.31983936
 Cl                18.25652751   11.56498948    8.39155323
 Cl                17.30416686    5.22400257    8.27522136
 Cl                17.46446359   23.70282921   13.86961640
 Cl                18.11463212   17.68263064   13.90684704
 Cl                16.72128255   11.41111456   13.91546821
 Cl                17.61452212    5.50430046   13.95193798
 Cl                17.45320398   23.67483100   19.55302031
 Cl                16.69714272   17.67668099   19.49322731
 Cl                18.21185009   11.55884632   19.44686635
 Cl                17.25185027    5.40116186   19.63717286
 Cl                23.31859222   23.38217919    8.21917322
 Cl                23.86026486   17.38147273    8.29262115
 Cl                23.09579027   11.60695472    8.26523272
 Cl                23.28775463    5.81020644    8.17886187
 Cl                23.23975493   23.31706498   13.91430305
 Cl                23.00901224   17.70303374   13.92656027
 Cl                24.07662412   11.53939248   13.89733216
 Cl                23.24170042    5.71398655   13.89749244
 Cl                23.25602221   23.46978892   19.62209250
 Cl                24.02688694   17.44539513   19.54308537
 Cl                23.14436912   11.66604677   19.53423703
 Cl                23.34103855    5.86795977   19.59994098
 Cs                 8.71505142   25.53927681   52.75594184
 Cs                14.56333547   25.86447632   52.58289772
 Cs                20.41926062   25.55167221   52.73584365
 Cs                 8.71906402   20.18247268   52.40803558
 Cs                 8.74378537   14.87407757   52.42548005
 Cs                 8.89634003    8.69557524   52.54314777
 Cs                 8.45221987    3.57954882   52.78948617
 Cs                14.60598968   20.74454224   52.61548534
 Cs                14.50055290   13.90695454   52.45253481
 Cs                14.51252802    8.64828182   52.43854790
 Cs                20.32347757   20.25841764   52.39795915
 Cs                20.25931983   14.97375553   52.44148865
 Cs                20.14302801    8.69787810   52.56201864
 Cs                20.59173553    3.58130100   52.78498689
 Cl                 6.22820554   22.92534696   53.15004703
 Cl                 5.94755508   17.54796998   52.99018344
 Cl                 5.40600402   11.74205607   53.10816603
 Cl                 6.05923930    6.26247586   53.11952780
 Cl                11.83086966   23.59920678   53.13762585
 Cl                10.92788616   17.53745298   52.92195883
 Cl                12.00292026   11.30288008   52.85206295
 Cl                11.01220719    5.95971132   53.13828506
 Cl                17.27408444   23.55623546   53.12008805
 Cl                18.04506628   17.66148933   52.91200351
 Cl                16.97070149   11.30266205   52.86250637
 Cl                18.02472039    5.95535690   53.14565891
 Cl                22.82108759   22.95044886   53.12160626
 Cl                23.06026732   17.56687178   53.01311895
 Cl                23.63861501   11.73001726   53.12645463
 Cl                22.97573852    6.26672633   53.12937851
 Cs                 3.67803257   20.46606570   52.70193086
 Cs                 3.47805173   14.61943454   52.59146408
 Cs                 3.51176147    8.70885206   52.66267792
 Cs                25.35298306   20.51035694   52.70883330
 Cs                25.52441205   14.63775910   52.62149747
 Cs                25.52310091    8.72828734   52.66877311
 Cs                 8.50626417   25.56492915   30.69189488
 Cs                20.54540675   25.52258492   30.65513233
 Cs                 8.77170199   20.35831300   31.03074662
 Cs                 8.74962242   14.98184362   31.00790183
 Cs                 9.08040012    8.66575651   30.91744271
 Cs                 8.63112652    3.60168750   30.72661522
 Cs                14.56521827   20.97871706   30.72854151
 Cs                14.52244464   13.92672698   30.99721366
 Cs                14.52637141    8.74486245   31.15832637
 Cs                14.52950810    3.56967820   30.69412613
 Cs                20.25987295   20.34912228   31.00798379
 Cs                20.26497161   14.98645420   31.00235311
 Cs                19.98101379    8.65830011   30.91879506
 Cs                20.42461845    3.58475317   30.74851578
 Cl                 6.04256606   22.91453598   30.37147396
 Cl                 5.88685704   17.51153809   30.47265484
 Cl                 5.39749040   11.73305245   30.31765292
 Cl                 6.28061440    6.22542770   30.29982220
 Cl                11.05548529   23.15810147   30.32619430
 Cl                10.91393352   17.61670225   30.52959677
 Cl                12.05763461   11.24114691   30.63504984
 Cl                11.61410501    5.83343180   30.37188758
 Cl                17.93321647   23.11699388   30.31049482
 Cl                18.07545169   17.61781596   30.52974214
 Cl                16.97415428   11.24706147   30.63620448
 Cl                17.43518484    5.82273196   30.37498843
 Cl                22.95923642   22.88802327   30.34272494
 Cl                23.11677273   17.47183086   30.43289920
 Cl                23.62266991   11.69303093   30.31796659
 Cl                22.76714137    6.20560219   30.31222102
 Cs                 3.60283898   20.41142982   30.84029912
 Cs                 3.48999927   14.61432080   30.87447288
 Cs                 3.63635378    8.69516287   30.72899674
 Cs                25.39963000   20.41608229   30.78278370
 Cs                25.51267121   14.60086333   30.84493158
 Cs                25.40991840    8.68571697   30.74301292
 Cs                25.84149943   20.38022982   36.16486234
 Cs                25.79737065   14.44991120   36.21117520
 Cs                25.69360013    8.77385430   36.11360971
 Cs                25.75061333   20.55603469   41.71313599
 Cs                25.89377745   14.62559774   41.72080877
 Cs                25.89111484    8.44756119   41.73048530
 Cs                25.87399137   20.46742069   47.28659332
 Cs                25.81891698   14.42305425   47.21598140
 Cs                25.73233137    8.80322614   47.31853279
 Br                26.43431884   23.02013746   33.31100594
 Br                26.33770483   17.50949808   33.02091824
 Br                26.36645952   11.64729863   33.28574764
 Br                26.38217006    6.09880695   33.26336166
 Br                26.51111188   23.19906045   38.62723018
 Br                26.38333457   17.55381281   39.13723058
 Br                26.40500272   11.62188109   38.65386160
 Br                26.49528034    5.93286143   38.57900431
 Br                26.49834779   23.28285490   44.84462796
 Br                26.39801137   17.58860609   44.26881238
 Br                26.41991791   11.63425093   44.75328481
 Br                26.51318761    5.96962014   44.84151490
 Br                26.40499537   23.15112794   50.16348082
 Br                26.36363898   17.63236839   50.55849809
 Br                26.40856749   11.73540778   50.16515641
 Br                26.44156338    6.17379565   50.13812738
 Cs                 3.16507714   20.36745088   36.21586897
 Cs                 3.22363394   14.40626528   36.21506682
 Cs                 3.33943598    8.75778863   36.10030003
 Cs                 3.33544660   20.37151313   41.73562786
 Cs                 3.08228446   14.52145180   41.71715555
 Cs                 3.14084229    8.39467444   41.71860138
 Cs                 3.14335586   20.44406831   47.29000520
 Cs                 3.19002892   14.36417743   47.19806772
 Cs                 3.28634202    8.76521624   47.30654299
 Br                 2.57982739   23.02421043   33.40965013
 Br                 2.66714321   17.53594855   33.05732202
 Br                 2.65920403   11.64998416   33.28803396
 Br                 2.66107683    6.10588010   33.24265875
 Br                 2.52657853   23.39944492   38.91923957
 Br                 2.63494680   17.53659185   39.17753447
 Br                 2.61901799   11.60295478   38.65963453
 Br                 2.54655929    5.91334049   38.56067577
 Br                 2.54620268   23.47119024   44.66399130
 Br                 2.61966462   17.55308081   44.25255152
 Br                 2.59557096   11.60129883   44.72344859
 Br                 2.52546717    5.93314084   44.83082722
 Br                 2.65480219   23.13756957   50.14230092
 Br                 2.64567144   17.65035727   50.54517672
 Br                 2.59743641   11.71407983   50.16104022
 Br                 2.59101530    6.15234295   50.13343028
 Cs                 3.23745288   25.76222431   35.91855872
 Cs                 3.26343987   25.79336908   41.75377784
 Cs                 3.36347684   25.85672780   47.59697113
 Cs                 8.66519635   25.94628160   36.10700582
 Cs                 8.71744195   25.98847034   41.69944525
 Cs                 8.75173742   25.95576031   47.33349987
 Cs                14.56503065   26.05597814   35.97289291
 Cs                14.59658707   26.11630777   41.66222012
 Cs                14.56229101   26.06200167   47.21290114
 Cs                20.42087952   25.94296173   36.06837471
 Cs                20.56590049   25.99156407   41.66929234
 Cs                20.36541446   25.98070294   47.30816579
 Cs                25.81622562   25.76849847   35.93776014
 Cs                25.73341513   25.87243616   47.47779233
 Br                 5.85335863   26.47914129   33.33164194
 Br                 5.60258602   26.57683574   38.91775253
 Br                 5.65935391   26.60343832   44.58404000
 Br                 6.06918466   26.52580650   50.20497810
 Br                11.03486491   26.59758622   33.22804457
 Br                11.54187690   26.65890816   38.83726547
 Br                11.56751272   26.66454523   44.57319143
 Br                11.55261611   26.61821641   50.30077735
 Br                17.97279584   26.58686964   33.18718012
 Br                17.51230394   26.65513251   38.83178342
 Br                17.48334192   26.66853462   44.52655922
 Br                17.49911043   26.63499252   50.31677002
 Br                23.18731328   26.46178145   33.25528778
 Br                23.25011460   26.57143386   38.60734777
 Br                23.18502032   26.61126690   44.81468351
 Br                23.02624309   26.53990583   50.19113952
 Cs                 3.27239281    3.37738962   35.89384159
 Cs                 3.20223785    3.41293150   47.54225078
 Cs                 8.68054701    3.15345386   36.13313730
 Cs                 8.50582549    3.13016152   41.78067102
 Cs                 8.64417519    3.19216254   47.40120659
 Cs                14.53276195    2.99166736   36.24669924
 Cs                14.53288675    3.00612175   41.81736668
 Cs                14.53968941    3.04458053   47.50581826
 Cs                20.37295050    3.15732083   36.15437897
 Cs                20.55545423    3.14111404   41.79030564
 Cs                20.40817650    3.20596881   47.40297621
 Cs                25.76928898    3.38064415   35.92615191
 Cs                25.83844821    3.43923713   47.54277230
 Br                 5.99184858    2.67008797   33.24548188
 Br                 5.81213130    2.53603535   38.53762907
 Br                 5.77826437    2.55499395   44.90403535
 Br                 5.82797966    2.70836580   50.18680332
 Br                11.58974599    2.54240316   32.93163418
 Br                11.53654705    2.44944535   39.01698452
 Br                11.52948631    2.46528151   44.56375893
 Br                11.05002345    2.52686380   50.31991293
 Br                17.44177799    2.53666042   32.94806041
 Br                17.50733791    2.45316314   39.01938418
 Br                17.51390922    2.47373749   44.57716671
 Br                17.97951005    2.53725814   50.30747321
 Br                23.05295353    2.65843643   33.27319480
 Br                23.22872997    2.55096466   38.56575161
 Br                23.26790490    2.58141990   44.90838578
 Br                23.21549523    2.72230198   50.18770965
 Cs                 8.92647200   20.56816880   36.23848136
 Cs                 8.68333770   14.38864279   36.28558836
 Cs                 8.61476095    8.69537033   36.33519490
 Cs                 8.69516947   20.45984583   41.71886530
 Cs                 8.70796797   14.78405946   41.73466358
 Cs                 8.72991290    8.41605189   41.75119239
 Cs                 8.91369788   20.57912491   47.20527547
 Cs                 8.67610619   14.32762042   47.16408113
 Cs                 8.62297160    8.68958905   47.17340422
 Cs                14.53302834   20.69772523   36.20377267
 Cs                14.51304713   14.79528312   36.32616508
 Cs                14.53068104    8.35822622   36.36980220
 Cs                14.57342157   20.71744382   41.69881843
 Cs                14.52281200   14.30025855   41.74647336
 Cs                14.52612732    8.51538885   41.78323898
 Cs                14.53031346   20.56151234   47.12917827
 Cs                14.51279248   14.77338016   47.15334691
 Cs                14.52648134    8.25549153   47.26100891
 Cs                20.20392657   20.60058781   36.23367156
 Cs                20.36183329   14.39703423   36.28753668
 Cs                20.43154788    8.70399806   36.34460932
 Cs                20.39020475   20.51843297   41.70270961
 Cs                20.34029106   14.82784949   41.73488186
 Cs                20.31500285    8.43057138   41.75844611
 Cs                20.23936266   20.63652256   47.17599721
 Cs                20.35868226   14.35317039   47.17580383
 Cs                20.41474124    8.70344899   47.17620015
 Pb                 5.56408983   23.51163127   33.11035733
 Pb                 5.69154071   17.56200851   33.35288184
 Pb                 5.66753305   11.60621583   33.17181361
 Pb                 5.61417270    5.63170400   33.07388617
 Pb                 5.56657529   23.54254676   38.87489992
 Pb                 5.62088821   17.52367585   38.92804587
 Pb                 5.59569591   11.51360276   38.96220802
 Pb                 5.46650649    5.44888584   38.88601547
 Pb                 5.58427120   23.56384111   44.63251275
 Pb                 5.59271551   17.53336709   44.56721148
 Pb                 5.58556310   11.51654470   44.46413274
 Pb                 5.45292504    5.45560683   44.56694386
 Pb                 5.62569802   23.55227243   50.40929364
 Pb                 5.63927807   17.58466334   50.10499914
 Pb                 5.61451253   11.62844565   50.25363686
 Pb                 5.56875991    5.65729568   50.35151353
 Pb                11.52436672   23.70334760   33.04566129
 Pb                11.72287584   17.61908360   33.22041221
 Pb                11.58848693   11.54299514   33.44910991
 Pb                11.56225590    5.52123068   33.26272855
 Pb                11.58608007   23.69776013   38.82805465
 Pb                11.63466202   17.59451688   38.92770682
 Pb                11.58116629   11.51252029   38.97346379
 Pb                11.51832329    5.40045413   38.96805006
 Pb                11.58432848   23.68067672   44.51178597
 Pb                11.60161302   17.57446550   44.50016190
 Pb                11.58999494   11.48994499   44.51193816
 Pb                11.52408007    5.39708471   44.65220350
 Pb                11.59481536   23.60164696   50.26135379
 Pb                11.66625747   17.52691394   50.18368249
 Pb                11.59264439   11.46052475   50.04635573
 Pb                11.51922106    5.40668043   50.42756672
 Pb                17.51793430   23.70011768   33.03861874
 Pb                17.31539706   17.61746093   33.23798249
 Pb                17.45460999   11.54353097   33.45153719
 Pb                17.48616449    5.51957772   33.26700483
 Pb                17.54529227   23.70582576   38.81486207
 Pb                17.41950768   17.60553815   38.91399221
 Pb                17.46724373   11.52356755   38.98490280
 Pb                17.52922642    5.40882775   38.97328290
 Pb                17.55164445   23.69906540   44.49353070
 Pb                17.45367324   17.59150747   44.50595896
 Pb                17.45793802   11.50657078   44.51822970
 Pb                17.52227964    5.41040439   44.65586564
 Pb                17.49181307   23.62407655   50.22907711
 Pb                17.36873804   17.55511730   50.15297151
 Pb                17.44452791   11.47836007   50.06711183
 Pb                17.52217822    5.41896468   50.43301826
 Pb                23.48190247   23.51198071   33.11186200
 Pb                23.33359856   17.55030562   33.32030678
 Pb                23.36737674   11.59762565   33.17731997
 Pb                23.43467645    5.62425836   33.09067683
 Pb                23.60083653   23.64693603   38.89002982
 Pb                23.42318825   17.58737929   38.91786151
 Pb                23.44465845   11.54972542   38.96927535
 Pb                23.58038521    5.47493494   38.90225186
 Pb                23.58616488   23.67584826   44.53454481
 Pb                23.45017560   17.60599171   44.55602199
 Pb                23.44722473   11.56245512   44.47724387
 Pb                23.59228310    5.49170295   44.57570381
 Pb                23.46644960   23.58422517   50.33573645
 Pb                23.38914399   17.60329688   50.12282800
 Pb                23.40074873   11.64758692   50.27220006
 Pb                23.47046380    5.67573182   50.35922979
 Br                 5.89897393   20.48999435   33.66718074
 Br                 5.90731476   14.58197305   33.51193364
 Br                 6.05431998    8.68443369   33.39408826
 Br                 5.83201759   20.53749553   38.85301299
 Br                 5.79742049   14.55706645   39.07066953
 Br                 5.80871690    8.57033748   38.98177017
 Br                 5.81769785   20.56116486   44.66795601
 Br                 5.77459566   14.57800108   44.38763434
 Br                 5.80707251    8.59013191   44.45424355
 Br                 5.91513745   20.54694741   49.81921940
 Br                 5.86439835   14.63195481   49.93262369
 Br                 5.94034213    8.73507777   50.00372256
 Br                11.80701893   20.58095118   33.39756387
 Br                11.69913654   14.56437890   33.46033432
 Br                11.61159043    8.55129416   33.73899763
 Br                11.64566327   20.60653682   39.03249314
 Br                11.59039361   14.56581617   38.98809401
 Br                11.60067023    8.52068666   38.92205725
 Br                11.61380537   20.61396765   44.41361100
 Br                11.60889287   14.57385583   44.48080796
 Br                11.60002691    8.53078653   44.55162676
 Br                11.75458230   20.56962860   50.12694721
 Br                11.65462078   14.56096905   49.95636787
 Br                11.62075187    8.54309589   49.83294399
 Br                17.22931476   20.56885145   33.42285301
 Br                17.31817930   14.55479647   33.46215986
 Br                17.43125179    8.54690065   33.73321428
 Br                17.39004587   20.59950708   38.97627630
 Br                17.42842150   14.56379371   39.00029774
 Br                17.43509203    8.52231595   38.93008420
 Br                17.42566706   20.61263940   44.46665387
 Br                17.41095372   14.57672386   44.46940947
 Br                17.43357517    8.53784058   44.55770080
 Br                17.30933195   20.58741468   50.02347501
 Br                17.35437088   14.57513040   49.99387808
 Br                17.41568121    8.55633255   49.84978265
 Br                23.10930559   20.46172698   33.59338782
 Br                23.10818744   14.56079723   33.49537842
 Br                22.98312978    8.66841434   33.40289438
 Br                23.18653875   20.54275302   38.84226553
 Br                23.22060564   14.56563422   39.04089633
 Br                23.22717522    8.58252721   38.99668924
 Br                23.20474251   20.57928905   44.63070911
 Br                23.23898387   14.59714164   44.42113344
 Br                23.22285162    8.61302345   44.45761820
 Br                23.11709911   20.54538225   49.85137421
 Br                23.13647076   14.63997450   49.96303845
 Br                23.07506823    8.74681031   50.01929592
 Br                 8.57309568   23.22670383   33.56117024
 Br                 8.71375830   17.53453506   33.88839240
 Br                 8.67050601   11.77616401   32.81423432
 Br                 8.64814219    5.86682502   33.54364923
 Br                 8.57240539   23.43083571   38.96941037
 Br                 8.63260474   17.53370055   38.47859352
 Br                 8.61529747   11.58135552   39.50794568
 Br                 8.56413488    5.69409589   38.85781784
 Br                 8.58239210   23.45223112   44.47844364
 Br                 8.61465066   17.52223482   45.02351330
 Br                 8.61120058   11.60481429   43.98251080
 Br                 8.55416331    5.71332763   44.62170401
 Br                 8.64837041   23.23659808   50.02079229
 Br                 8.66712653   17.52796745   49.54552684
 Br                 8.62504359   11.76554275   50.48064049
 Br                 8.59203474    5.93991990   49.89814361
 Br                14.49921168   23.77705328   33.07408115
 Br                14.50279956   17.49344584   32.08362872
 Br                14.51243518   11.51772557   34.08985135
 Br                14.52001943    5.75067824   33.47443528
 Br                14.52492890   23.57073992   38.92161191
 Br                14.50541522   17.49203181   39.66052143
 Br                14.51119258   11.58709521   38.30735211
 Br                14.51767608    5.57360047   39.09834782
 Br                14.52816439   23.52156283   44.49558254
 Br                14.50457602   17.56418149   43.87884612
 Br                14.50875435   11.52727948   45.19300889
 Br                14.51711304    5.57587487   44.43858282
 Br                14.52283223   23.46556751   49.89810636
 Br                14.50378339   17.40781378   51.17007026
 Br                14.51156986   11.53411935   49.41906973
 Br                14.51549303    5.55302749   50.38398894
 Br                20.42515022   23.21035644   33.51930228
 Br                20.29037264   17.52355095   33.88234077
 Br                20.35425894   11.76763274   32.80878445
 Br                20.39241581    5.85678325   33.55507963
 Br                20.47330770   23.40876538   38.90427487
 Br                20.37247358   17.52721743   38.46723126
 Br                20.40563500   11.59069387   39.52341961
 Br                20.47269856    5.70298293   38.87043712
 Br                20.47076481   23.43758990   44.49697406
 Br                20.39165298   17.52249455   45.02891733
 Br                20.40485941   11.61968477   43.97530579
 Br                20.48044052    5.72536702   44.62622406
 Br                20.39802493   23.26563031   49.99616031
 Br                20.33659554   17.55132585   49.54324241
 Br                20.38319115   11.80501474   50.56847805
 Br                20.43904786    5.94584203   49.90454820
 Cl                 5.69410049   23.44026390   36.07814452
 Cl                 5.10345848   17.38210761   36.14372592
 Cl                 5.93047588   11.61468926   36.08263282
 Cl                 5.75126299    5.80916503   35.98571276
 Cl                 5.69289135   23.37838739   41.77156968
 Cl                 6.05219172   17.74075047   41.75821958
 Cl                 4.95830172   11.48851255   41.70688806
 Cl                 5.79774222    5.69175834   41.70550080
 Cl                 5.81031413   23.51994086   47.46744316
 Cl                 4.93748274   17.42491999   47.35108367
 Cl                 5.85658939   11.65492294   47.33717505
 Cl                 5.69079301    5.84657743   47.41007319
 Cl                11.67523455   23.57666364   36.02327339
 Cl                12.30780986   17.72489176   36.14179859
 Cl                10.77373037   11.56443465   36.20615095
 Cl                11.73617023    5.21031896   36.09009345
 Cl                11.63079329   23.75943515   41.70632871
 Cl                10.89103991   17.62801822   41.72980491
 Cl                12.30933475   11.41287216   41.72594879
 Cl                11.41596096    5.50234628   41.76726898
 Cl                11.57430104   23.60804848   47.38631051
 Cl                12.26451287   17.73455342   47.32045128
 Cl                10.82308578   11.54211697   47.25015436
 Cl                11.78912224    5.37731931   47.45380252
 Cl                17.33848975   23.58864701   36.00514961
 Cl                16.67037728   17.68654758   36.14006436
 Cl                18.25652751   11.56498948   36.21177823
 Cl                17.30416686    5.22400257   36.09544636
 Cl                17.46446359   23.70282921   41.68984140
 Cl                18.11463212   17.68263064   41.72707204
 Cl                16.72128255   11.41111456   41.73569321
 Cl                17.61452212    5.50430046   41.77216298
 Cl                17.45320398   23.67483100   47.37324531
 Cl                16.69714272   17.67668099   47.31345231
 Cl                18.21185009   11.55884632   47.26709135
 Cl                17.25185027    5.40116186   47.45739786
 Cl                23.31859222   23.38217919   36.03939822
 Cl                23.86026486   17.38147273   36.11284615
 Cl                23.09579027   11.60695472   36.08545772
 Cl                23.28775463    5.81020644   35.99908687
 Cl                23.23975493   23.31706498   41.73452805
 Cl                23.00901224   17.70303374   41.74678527
 Cl                24.07662412   11.53939248   41.71755716
 Cl                23.24170042    5.71398655   41.71771744
 Cl                23.25602221   23.46978892   47.44231750
 Cl                24.02688694   17.44539513   47.36331037
 Cl                23.14436912   11.66604677   47.35446203
 Cl                23.34103855    5.86795977   47.42016598

1664
Figure 7a | Br2Cl_NC | Tetramer (0.5 nm Apart)
 Cs                 8.71505142   25.53927681   24.93571684
 Cs                14.56333547   25.86447632   24.76267272
 Cs                20.41926062   25.55167221   24.91561865
 Cs                 8.71906402   20.18247268   24.58781058
 Cs                 8.74378537   14.87407757   24.60525505
 Cs                 8.89634003    8.69557524   24.72292277
 Cs                 8.45221987    3.57954882   24.96926117
 Cs                14.60598968   20.74454224   24.79526034
 Cs                14.50055290   13.90695454   24.63230981
 Cs                14.51252802    8.64828182   24.61832290
 Cs                20.32347757   20.25841764   24.57773415
 Cs                20.25931983   14.97375553   24.62126365
 Cs                20.14302801    8.69787810   24.74179364
 Cs                20.59173553    3.58130100   24.96476189
 Cl                 6.22820554   22.92534696   25.32982203
 Cl                 5.94755508   17.54796998   25.16995844
 Cl                 5.40600402   11.74205607   25.28794103
 Cl                 6.05923930    6.26247586   25.29930280
 Cl                11.83086966   23.59920678   25.31740085
 Cl                10.92788616   17.53745298   25.10173383
 Cl                12.00292026   11.30288008   25.03183795
 Cl                11.01220719    5.95971132   25.31806006
 Cl                17.27408444   23.55623546   25.29986305
 Cl                18.04506628   17.66148933   25.09177851
 Cl                16.97070149   11.30266205   25.04228137
 Cl                18.02472039    5.95535690   25.32543391
 Cl                22.82108759   22.95044886   25.30138126
 Cl                23.06026732   17.56687178   25.19289395
 Cl                23.63861501   11.73001726   25.30622963
 Cl                22.97573852    6.26672633   25.30915351
 Cs                 3.67803257   20.46606570   24.88170586
 Cs                 3.47805173   14.61943454   24.77123908
 Cs                 3.51176147    8.70885206   24.84245292
 Cs                25.35298306   20.51035694   24.88860830
 Cs                25.52441205   14.63775910   24.80127247
 Cs                25.52310091    8.72828734   24.84854811
 Cs                 8.50626417   25.56492915    2.87166988
 Cs                20.54540675   25.52258492    2.83490733
 Cs                 8.77170199   20.35831300    3.21052162
 Cs                 8.74962242   14.98184362    3.18767683
 Cs                 9.08040012    8.66575651    3.09721771
 Cs                 8.63112652    3.60168750    2.90639022
 Cs                14.56521827   20.97871706    2.90831651
 Cs                14.52244464   13.92672698    3.17698866
 Cs                14.52637141    8.74486245    3.33810137
 Cs                14.52950810    3.56967820    2.87390113
 Cs                20.25987295   20.34912228    3.18775879
 Cs                20.26497161   14.98645420    3.18212811
 Cs                19.98101379    8.65830011    3.09857006
 Cs                20.42461845    3.58475317    2.92829078
 Cl                 6.04256606   22.91453598    2.55124896
 Cl                 5.88685704   17.51153809    2.65242984
 Cl                 5.39749040   11.73305245    2.49742792
 Cl                 6.28061440    6.22542770    2.47959720
 Cl                11.05548529   23.15810147    2.50596930
 Cl                10.91393352   17.61670225    2.70937177
 Cl                12.05763461   11.24114691    2.81482484
 Cl                11.61410501    5.83343180    2.55166258
 Cl                17.93321647   23.11699388    2.49026982
 Cl                18.07545169   17.61781596    2.70951714
 Cl                16.97415428   11.24706147    2.81597948
 Cl                17.43518484    5.82273196    2.55476343
 Cl                22.95923642   22.88802327    2.52249994
 Cl                23.11677273   17.47183086    2.61267420
 Cl                23.62266991   11.69303093    2.49774159
 Cl                22.76714137    6.20560219    2.49199602
 Cs                 3.60283898   20.41142982    3.02007412
 Cs                 3.48999927   14.61432080    3.05424788
 Cs                 3.63635378    8.69516287    2.90877174
 Cs                25.39963000   20.41608229    2.96255870
 Cs                25.51267121   14.60086333    3.02470658
 Cs                25.40991840    8.68571697    2.92278792
 Cs                25.84149943   20.38022982    8.34463734
 Cs                25.79737065   14.44991120    8.39095020
 Cs                25.69360013    8.77385430    8.29338471
 Cs                25.75061333   20.55603469   13.89291099
 Cs                25.89377745   14.62559774   13.90058377
 Cs                25.89111484    8.44756119   13.91026030
 Cs                25.87399137   20.46742069   19.46636832
 Cs                25.81891698   14.42305425   19.39575640
 Cs                25.73233137    8.80322614   19.49830779
 Br                26.43431884   23.02013746    5.49078094
 Br                26.33770483   17.50949808    5.20069324
 Br                26.36645952   11.64729863    5.46552264
 Br                26.38217006    6.09880695    5.44313666
 Br                26.51111188   23.19906045   10.80700518
 Br                26.38333457   17.55381281   11.31700558
 Br                26.40500272   11.62188109   10.83363660
 Br                26.49528034    5.93286143   10.75877931
 Br                26.49834779   23.28285490   17.02440296
 Br                26.39801137   17.58860609   16.44858738
 Br                26.41991791   11.63425093   16.93305981
 Br                26.51318761    5.96962014   17.02128990
 Br                26.40499537   23.15112794   22.34325582
 Br                26.36363898   17.63236839   22.73827309
 Br                26.40856749   11.73540778   22.34493141
 Br                26.44156338    6.17379565   22.31790238
 Cs                 3.16507714   20.36745088    8.39564397
 Cs                 3.22363394   14.40626528    8.39484182
 Cs                 3.33943598    8.75778863    8.28007503
 Cs                 3.33544660   20.37151313   13.91540286
 Cs                 3.08228446   14.52145180   13.89693055
 Cs                 3.14084229    8.39467444   13.89837638
 Cs                 3.14335586   20.44406831   19.46978020
 Cs                 3.19002892   14.36417743   19.37784272
 Cs                 3.28634202    8.76521624   19.48631799
 Br                 2.57982739   23.02421043    5.58942513
 Br                 2.66714321   17.53594855    5.23709702
 Br                 2.65920403   11.64998416    5.46780896
 Br                 2.66107683    6.10588010    5.42243375
 Br                 2.52657853   23.39944492   11.09901457
 Br                 2.63494680   17.53659185   11.35730947
 Br                 2.61901799   11.60295478   10.83940953
 Br                 2.54655929    5.91334049   10.74045077
 Br                 2.54620268   23.47119024   16.84376630
 Br                 2.61966462   17.55308081   16.43232652
 Br                 2.59557096   11.60129883   16.90322359
 Br                 2.52546717    5.93314084   17.01060222
 Br                 2.65480219   23.13756957   22.32207592
 Br                 2.64567144   17.65035727   22.72495172
 Br                 2.59743641   11.71407983   22.34081522
 Br                 2.59101530    6.15234295   22.31320528
 Cs                 3.23745288   25.76222431    8.09833372
 Cs                 3.26343987   25.79336908   13.93355284
 Cs                 3.36347684   25.85672780   19.77674613
 Cs                 8.66519635   25.94628160    8.28678082
 Cs                 8.71744195   25.98847034   13.87922025
 Cs                 8.75173742   25.95576031   19.51327487
 Cs                14.56503065   26.05597814    8.15266791
 Cs                14.59658707   26.11630777   13.84199512
 Cs                14.56229101   26.06200167   19.39267614
 Cs                20.42087952   25.94296173    8.24814971
 Cs                20.56590049   25.99156407   13.84906734
 Cs                20.36541446   25.98070294   19.48794079
 Cs                25.81622562   25.76849847    8.11753514
 Cs                25.73341513   25.87243616   19.65756733
 Br                 5.85335863   26.47914129    5.51141694
 Br                 5.60258602   26.57683574   11.09752753
 Br                 5.65935391   26.60343832   16.76381500
 Br                 6.06918466   26.52580650   22.38475310
 Br                11.03486491   26.59758622    5.40781957
 Br                11.54187690   26.65890816   11.01704047
 Br                11.56751272   26.66454523   16.75296643
 Br                11.55261611   26.61821641   22.48055235
 Br                17.97279584   26.58686964    5.36695512
 Br                17.51230394   26.65513251   11.01155842
 Br                17.48334192   26.66853462   16.70633422
 Br                17.49911043   26.63499252   22.49654502
 Br                23.18731328   26.46178145    5.43506278
 Br                23.25011460   26.57143386   10.78712277
 Br                23.18502032   26.61126690   16.99445851
 Br                23.02624309   26.53990583   22.37091452
 Cs                 3.27239281    3.37738962    8.07361659
 Cs                 3.20223785    3.41293150   19.72202578
 Cs                 8.68054701    3.15345386    8.31291230
 Cs                 8.50582549    3.13016152   13.96044602
 Cs                 8.64417519    3.19216254   19.58098159
 Cs                14.53276195    2.99166736    8.42647424
 Cs                14.53288675    3.00612175   13.99714168
 Cs                14.53968941    3.04458053   19.68559326
 Cs                20.37295050    3.15732083    8.33415397
 Cs                20.55545423    3.14111404   13.97008064
 Cs                20.40817650    3.20596881   19.58275121
 Cs                25.76928898    3.38064415    8.10592691
 Cs                25.83844821    3.43923713   19.72254730
 Br                 5.99184858    2.67008797    5.42525688
 Br                 5.81213130    2.53603535   10.71740407
 Br                 5.77826437    2.55499395   17.08381035
 Br                 5.82797966    2.70836580   22.36657832
 Br                11.58974599    2.54240316    5.11140918
 Br                11.53654705    2.44944535   11.19675952
 Br                11.52948631    2.46528151   16.74353393
 Br                11.05002345    2.52686380   22.49968793
 Br                17.44177799    2.53666042    5.12783541
 Br                17.50733791    2.45316314   11.19915918
 Br                17.51390922    2.47373749   16.75694171
 Br                17.97951005    2.53725814   22.48724821
 Br                23.05295353    2.65843643    5.45296980
 Br                23.22872997    2.55096466   10.74552661
 Br                23.26790490    2.58141990   17.08816078
 Br                23.21549523    2.72230198   22.36748465
 Cs                 8.92647200   20.56816880    8.41825636
 Cs                 8.68333770   14.38864279    8.46536336
 Cs                 8.61476095    8.69537033    8.51496990
 Cs                 8.69516947   20.45984583   13.89864030
 Cs                 8.70796797   14.78405946   13.91443858
 Cs                 8.72991290    8.41605189   13.93096739
 Cs                 8.91369788   20.57912491   19.38505047
 Cs                 8.67610619   14.32762042   19.34385613
 Cs                 8.62297160    8.68958905   19.35317922
 Cs                14.53302834   20.69772523    8.38354767
 Cs                14.51304713   14.79528312    8.50594008
 Cs                14.53068104    8.35822622    8.54957720
 Cs                14.57342157   20.71744382   13.87859343
 Cs                14.52281200   14.30025855   13.92624836
 Cs                14.52612732    8.51538885   13.96301398
 Cs                14.53031346   20.56151234   19.30895327
 Cs                14.51279248   14.77338016   19.33312191
 Cs                14.52648134    8.25549153   19.44078391
 Cs                20.20392657   20.60058781    8.41344656
 Cs                20.36183329   14.39703423    8.46731168
 Cs                20.43154788    8.70399806    8.52438432
 Cs                20.39020475   20.51843297   13.88248461
 Cs                20.34029106   14.82784949   13.91465686
 Cs                20.31500285    8.43057138   13.93822111
 Cs                20.23936266   20.63652256   19.35577221
 Cs                20.35868226   14.35317039   19.35557883
 Cs                20.41474124    8.70344899   19.35597515
 Pb                 5.56408983   23.51163127    5.29013233
 Pb                 5.69154071   17.56200851    5.53265684
 Pb                 5.66753305   11.60621583    5.35158861
 Pb                 5.61417270    5.63170400    5.25366117
 Pb                 5.56657529   23.54254676   11.05467492
 Pb                 5.62088821   17.52367585   11.10782087
 Pb                 5.59569591   11.51360276   11.14198302
 Pb                 5.46650649    5.44888584   11.06579047
 Pb                 5.58427120   23.56384111   16.81228775
 Pb                 5.59271551   17.53336709   16.74698648
 Pb                 5.58556310   11.51654470   16.64390774
 Pb                 5.45292504    5.45560683   16.74671886
 Pb                 5.62569802   23.55227243   22.58906864
 Pb                 5.63927807   17.58466334   22.28477414
 Pb                 5.61451253   11.62844565   22.43341186
 Pb                 5.56875991    5.65729568   22.53128853
 Pb                11.52436672   23.70334760    5.22543629
 Pb                11.72287584   17.61908360    5.40018721
 Pb                11.58848693   11.54299514    5.62888491
 Pb                11.56225590    5.52123068    5.44250355
 Pb                11.58608007   23.69776013   11.00782965
 Pb                11.63466202   17.59451688   11.10748182
 Pb                11.58116629   11.51252029   11.15323879
 Pb                11.51832329    5.40045413   11.14782506
 Pb                11.58432848   23.68067672   16.69156097
 Pb                11.60161302   17.57446550   16.67993690
 Pb                11.58999494   11.48994499   16.69171316
 Pb                11.52408007    5.39708471   16.83197850
 Pb                11.59481536   23.60164696   22.44112879
 Pb                11.66625747   17.52691394   22.36345749
 Pb                11.59264439   11.46052475   22.22613073
 Pb                11.51922106    5.40668043   22.60734172
 Pb                17.51793430   23.70011768    5.21839374
 Pb                17.31539706   17.61746093    5.41775749
 Pb                17.45460999   11.54353097    5.63131219
 Pb                17.48616449    5.51957772    5.44677983
 Pb                17.54529227   23.70582576   10.99463707
 Pb                17.41950768   17.60553815   11.09376721
 Pb                17.46724373   11.52356755   11.16467780
 Pb                17.52922642    5.40882775   11.15305790
 Pb                17.55164445   23.69906540   16.67330570
 Pb                17.45367324   17.59150747   16.68573396
 Pb                17.45793802   11.50657078   16.69800470
 Pb                17.52227964    5.41040439   16.83564064
 Pb                17.49181307   23.62407655   22.40885211
 Pb                17.36873804   17.55511730   22.33274651
 Pb                17.44452791   11.47836007   22.24688683
 Pb                17.52217822    5.41896468   22.61279326
 Pb                23.48190247   23.51198071    5.29163700
 Pb                23.33359856   17.55030562    5.50008178
 Pb                23.36737674   11.59762565    5.35709497
 Pb                23.43467645    5.62425836    5.27045183
 Pb                23.60083653   23.64693603   11.06980482
 Pb                23.42318825   17.58737929   11.09763651
 Pb                23.44465845   11.54972542   11.14905035
 Pb                23.58038521    5.47493494   11.08202686
 Pb                23.58616488   23.67584826   16.71431981
 Pb                23.45017560   17.60599171   16.73579699
 Pb                23.44722473   11.56245512   16.65701887
 Pb                23.59228310    5.49170295   16.75547881
 Pb                23.46644960   23.58422517   22.51551145
 Pb                23.38914399   17.60329688   22.30260300
 Pb                23.40074873   11.64758692   22.45197506
 Pb                23.47046380    5.67573182   22.53900479
 Br                 5.89897393   20.48999435    5.84695574
 Br                 5.90731476   14.58197305    5.69170864
 Br                 6.05431998    8.68443369    5.57386326
 Br                 5.83201759   20.53749553   11.03278799
 Br                 5.79742049   14.55706645   11.25044453
 Br                 5.80871690    8.57033748   11.16154517
 Br                 5.81769785   20.56116486   16.84773101
 Br                 5.77459566   14.57800108   16.56740934
 Br                 5.80707251    8.59013191   16.63401855
 Br                 5.91513745   20.54694741   21.99899440
 Br                 5.86439835   14.63195481   22.11239869
 Br                 5.94034213    8.73507777   22.18349756
 Br                11.80701893   20.58095118    5.57733887
 Br                11.69913654   14.56437890    5.64010932
 Br                11.61159043    8.55129416    5.91877263
 Br                11.64566327   20.60653682   11.21226814
 Br                11.59039361   14.56581617   11.16786901
 Br                11.60067023    8.52068666   11.10183225
 Br                11.61380537   20.61396765   16.59338600
 Br                11.60889287   14.57385583   16.66058296
 Br                11.60002691    8.53078653   16.73140176
 Br                11.75458230   20.56962860   22.30672221
 Br                11.65462078   14.56096905   22.13614287
 Br                11.62075187    8.54309589   22.01271899
 Br                17.22931476   20.56885145    5.60262801
 Br                17.31817930   14.55479647    5.64193486
 Br                17.43125179    8.54690065    5.91298928
 Br                17.39004587   20.59950708   11.15605130
 Br                17.42842150   14.56379371   11.18007274
 Br                17.43509203    8.52231595   11.10985920
 Br                17.42566706   20.61263940   16.64642887
 Br                17.41095372   14.57672386   16.64918447
 Br                17.43357517    8.53784058   16.73747580
 Br                17.30933195   20.58741468   22.20325001
 Br                17.35437088   14.57513040   22.17365308
 Br                17.41568121    8.55633255   22.02955765
 Br                23.10930559   20.46172698    5.77316282
 Br                23.10818744   14.56079723    5.67515342
 Br                22.98312978    8.66841434    5.58266938
 Br                23.18653875   20.54275302   11.02204053
 Br                23.22060564   14.56563422   11.22067133
 Br                23.22717522    8.58252721   11.17646424
 Br                23.20474251   20.57928905   16.81048411
 Br                23.23898387   14.59714164   16.60090844
 Br                23.22285162    8.61302345   16.63739320
 Br                23.11709911   20.54538225   22.03114921
 Br                23.13647076   14.63997450   22.14281345
 Br                23.07506823    8.74681031   22.19907092
 Br                 8.57309568   23.22670383    5.74094524
 Br                 8.71375830   17.53453506    6.06816740
 Br                 8.67050601   11.77616401    4.99400932
 Br                 8.64814219    5.86682502    5.72342423
 Br                 8.57240539   23.43083571   11.14918537
 Br                 8.63260474   17.53370055   10.65836852
 Br                 8.61529747   11.58135552   11.68772068
 Br                 8.56413488    5.69409589   11.03759284
 Br                 8.58239210   23.45223112   16.65821864
 Br                 8.61465066   17.52223482   17.20328830
 Br                 8.61120058   11.60481429   16.16228580
 Br                 8.55416331    5.71332763   16.80147901
 Br                 8.64837041   23.23659808   22.20056729
 Br                 8.66712653   17.52796745   21.72530184
 Br                 8.62504359   11.76554275   22.66041549
 Br                 8.59203474    5.93991990   22.07791861
 Br                14.49921168   23.77705328    5.25385615
 Br                14.50279956   17.49344584    4.26340372
 Br                14.51243518   11.51772557    6.26962635
 Br                14.52001943    5.75067824    5.65421028
 Br                14.52492890   23.57073992   11.10138691
 Br                14.50541522   17.49203181   11.84029643
 Br                14.51119258   11.58709521   10.48712711
 Br                14.51767608    5.57360047   11.27812282
 Br                14.52816439   23.52156283   16.67535754
 Br                14.50457602   17.56418149   16.05862112
 Br                14.50875435   11.52727948   17.37278389
 Br                14.51711304    5.57587487   16.61835782
 Br                14.52283223   23.46556751   22.07788136
 Br                14.50378339   17.40781378   23.34984526
 Br                14.51156986   11.53411935   21.59884473
 Br                14.51549303    5.55302749   22.56376394
 Br                20.42515022   23.21035644    5.69907728
 Br                20.29037264   17.52355095    6.06211577
 Br                20.35425894   11.76763274    4.98855945
 Br                20.39241581    5.85678325    5.73485463
 Br                20.47330770   23.40876538   11.08404987
 Br                20.37247358   17.52721743   10.64700626
 Br                20.40563500   11.59069387   11.70319461
 Br                20.47269856    5.70298293   11.05021212
 Br                20.47076481   23.43758990   16.67674906
 Br                20.39165298   17.52249455   17.20869233
 Br                20.40485941   11.61968477   16.15508079
 Br                20.48044052    5.72536702   16.80599906
 Br                20.39802493   23.26563031   22.17593531
 Br                20.33659554   17.55132585   21.72301741
 Br                20.38319115   11.80501474   22.74825305
 Br                20.43904786    5.94584203   22.08432320
 Cl                 5.69410049   23.44026390    8.25791952
 Cl                 5.10345848   17.38210761    8.32350092
 Cl                 5.93047588   11.61468926    8.26240782
 Cl                 5.75126299    5.80916503    8.16548776
 Cl                 5.69289135   23.37838739   13.95134468
 Cl                 6.05219172   17.74075047   13.93799458
 Cl                 4.95830172   11.48851255   13.88666306
 Cl                 5.79774222    5.69175834   13.88527580
 Cl                 5.81031413   23.51994086   19.64721816
 Cl                 4.93748274   17.42491999   19.53085867
 Cl                 5.85658939   11.65492294   19.51695005
 Cl                 5.69079301    5.84657743   19.58984819
 Cl                11.67523455   23.57666364    8.20304839
 Cl                12.30780986   17.72489176    8.32157359
 Cl                10.77373037   11.56443465    8.38592595
 Cl                11.73617023    5.21031896    8.26986845
 Cl                11.63079329   23.75943515   13.88610371
 Cl                10.89103991   17.62801822   13.90957991
 Cl                12.30933475   11.41287216   13.90572379
 Cl                11.41596096    5.50234628   13.94704398
 Cl                11.57430104   23.60804848   19.56608551
 Cl                12.26451287   17.73455342   19.50022628
 Cl                10.82308578   11.54211697   19.42992936
 Cl                11.78912224    5.37731931   19.63357752
 Cl                17.33848975   23.58864701    8.18492461
 Cl                16.67037728   17.68654758    8.31983936
 Cl                18.25652751   11.56498948    8.39155323
 Cl                17.30416686    5.22400257    8.27522136
 Cl                17.46446359   23.70282921   13.86961640
 Cl                18.11463212   17.68263064   13.90684704
 Cl                16.72128255   11.41111456   13.91546821
 Cl                17.61452212    5.50430046   13.95193798
 Cl                17.45320398   23.67483100   19.55302031
 Cl                16.69714272   17.67668099   19.49322731
 Cl                18.21185009   11.55884632   19.44686635
 Cl                17.25185027    5.40116186   19.63717286
 Cl                23.31859222   23.38217919    8.21917322
 Cl                23.86026486   17.38147273    8.29262115
 Cl                23.09579027   11.60695472    8.26523272
 Cl                23.28775463    5.81020644    8.17886187
 Cl                23.23975493   23.31706498   13.91430305
 Cl                23.00901224   17.70303374   13.92656027
 Cl                24.07662412   11.53939248   13.89733216
 Cl                23.24170042    5.71398655   13.89749244
 Cl                23.25602221   23.46978892   19.62209250
 Cl                24.02688694   17.44539513   19.54308537
 Cl                23.14436912   11.66604677   19.53423703
 Cl                23.34103855    5.86795977   19.59994098
 Cs                 8.71505142   25.53927681   52.75594184
 Cs                14.56333547   25.86447632   52.58289772
 Cs                20.41926062   25.55167221   52.73584365
 Cs                 8.71906402   20.18247268   52.40803558
 Cs                 8.74378537   14.87407757   52.42548005
 Cs                 8.89634003    8.69557524   52.54314777
 Cs                 8.45221987    3.57954882   52.78948617
 Cs                14.60598968   20.74454224   52.61548534
 Cs                14.50055290   13.90695454   52.45253481
 Cs                14.51252802    8.64828182   52.43854790
 Cs                20.32347757   20.25841764   52.39795915
 Cs                20.25931983   14.97375553   52.44148865
 Cs                20.14302801    8.69787810   52.56201864
 Cs                20.59173553    3.58130100   52.78498689
 Cl                 6.22820554   22.92534696   53.15004703
 Cl                 5.94755508   17.54796998   52.99018344
 Cl                 5.40600402   11.74205607   53.10816603
 Cl                 6.05923930    6.26247586   53.11952780
 Cl                11.83086966   23.59920678   53.13762585
 Cl                10.92788616   17.53745298   52.92195883
 Cl                12.00292026   11.30288008   52.85206295
 Cl                11.01220719    5.95971132   53.13828506
 Cl                17.27408444   23.55623546   53.12008805
 Cl                18.04506628   17.66148933   52.91200351
 Cl                16.97070149   11.30266205   52.86250637
 Cl                18.02472039    5.95535690   53.14565891
 Cl                22.82108759   22.95044886   53.12160626
 Cl                23.06026732   17.56687178   53.01311895
 Cl                23.63861501   11.73001726   53.12645463
 Cl                22.97573852    6.26672633   53.12937851
 Cs                 3.67803257   20.46606570   52.70193086
 Cs                 3.47805173   14.61943454   52.59146408
 Cs                 3.51176147    8.70885206   52.66267792
 Cs                25.35298306   20.51035694   52.70883330
 Cs                25.52441205   14.63775910   52.62149747
 Cs                25.52310091    8.72828734   52.66877311
 Cs                 8.50626417   25.56492915   30.69189488
 Cs                20.54540675   25.52258492   30.65513233
 Cs                 8.77170199   20.35831300   31.03074662
 Cs                 8.74962242   14.98184362   31.00790183
 Cs                 9.08040012    8.66575651   30.91744271
 Cs                 8.63112652    3.60168750   30.72661522
 Cs                14.56521827   20.97871706   30.72854151
 Cs                14.52244464   13.92672698   30.99721366
 Cs                14.52637141    8.74486245   31.15832637
 Cs                14.52950810    3.56967820   30.69412613
 Cs                20.25987295   20.34912228   31.00798379
 Cs                20.26497161   14.98645420   31.00235311
 Cs                19.98101379    8.65830011   30.91879506
 Cs                20.42461845    3.58475317   30.74851578
 Cl                 6.04256606   22.91453598   30.37147396
 Cl                 5.88685704   17.51153809   30.47265484
 Cl                 5.39749040   11.73305245   30.31765292
 Cl                 6.28061440    6.22542770   30.29982220
 Cl                11.05548529   23.15810147   30.32619430
 Cl                10.91393352   17.61670225   30.52959677
 Cl                12.05763461   11.24114691   30.63504984
 Cl                11.61410501    5.83343180   30.37188758
 Cl                17.93321647   23.11699388   30.31049482
 Cl                18.07545169   17.61781596   30.52974214
 Cl                16.97415428   11.24706147   30.63620448
 Cl                17.43518484    5.82273196   30.37498843
 Cl                22.95923642   22.88802327   30.34272494
 Cl                23.11677273   17.47183086   30.43289920
 Cl                23.62266991   11.69303093   30.31796659
 Cl                22.76714137    6.20560219   30.31222102
 Cs                 3.60283898   20.41142982   30.84029912
 Cs                 3.48999927   14.61432080   30.87447288
 Cs                 3.63635378    8.69516287   30.72899674
 Cs                25.39963000   20.41608229   30.78278370
 Cs                25.51267121   14.60086333   30.84493158
 Cs                25.40991840    8.68571697   30.74301292
 Cs                25.84149943   20.38022982   36.16486234
 Cs                25.79737065   14.44991120   36.21117520
 Cs                25.69360013    8.77385430   36.11360971
 Cs                25.75061333   20.55603469   41.71313599
 Cs                25.89377745   14.62559774   41.72080877
 Cs                25.89111484    8.44756119   41.73048530
 Cs                25.87399137   20.46742069   47.28659332
 Cs                25.81891698   14.42305425   47.21598140
 Cs                25.73233137    8.80322614   47.31853279
 Br                26.43431884   23.02013746   33.31100594
 Br                26.33770483   17.50949808   33.02091824
 Br                26.36645952   11.64729863   33.28574764
 Br                26.38217006    6.09880695   33.26336166
 Br                26.51111188   23.19906045   38.62723018
 Br                26.38333457   17.55381281   39.13723058
 Br                26.40500272   11.62188109   38.65386160
 Br                26.49528034    5.93286143   38.57900431
 Br                26.49834779   23.28285490   44.84462796
 Br                26.39801137   17.58860609   44.26881238
 Br                26.41991791   11.63425093   44.75328481
 Br                26.51318761    5.96962014   44.84151490
 Br                26.40499537   23.15112794   50.16348082
 Br                26.36363898   17.63236839   50.55849809
 Br                26.40856749   11.73540778   50.16515641
 Br                26.44156338    6.17379565   50.13812738
 Cs                 3.16507714   20.36745088   36.21586897
 Cs                 3.22363394   14.40626528   36.21506682
 Cs                 3.33943598    8.75778863   36.10030003
 Cs                 3.33544660   20.37151313   41.73562786
 Cs                 3.08228446   14.52145180   41.71715555
 Cs                 3.14084229    8.39467444   41.71860138
 Cs                 3.14335586   20.44406831   47.29000520
 Cs                 3.19002892   14.36417743   47.19806772
 Cs                 3.28634202    8.76521624   47.30654299
 Br                 2.57982739   23.02421043   33.40965013
 Br                 2.66714321   17.53594855   33.05732202
 Br                 2.65920403   11.64998416   33.28803396
 Br                 2.66107683    6.10588010   33.24265875
 Br                 2.52657853   23.39944492   38.91923957
 Br                 2.63494680   17.53659185   39.17753447
 Br                 2.61901799   11.60295478   38.65963453
 Br                 2.54655929    5.91334049   38.56067577
 Br                 2.54620268   23.47119024   44.66399130
 Br                 2.61966462   17.55308081   44.25255152
 Br                 2.59557096   11.60129883   44.72344859
 Br                 2.52546717    5.93314084   44.83082722
 Br                 2.65480219   23.13756957   50.14230092
 Br                 2.64567144   17.65035727   50.54517672
 Br                 2.59743641   11.71407983   50.16104022
 Br                 2.59101530    6.15234295   50.13343028
 Cs                 3.23745288   25.76222431   35.91855872
 Cs                 3.26343987   25.79336908   41.75377784
 Cs                 3.36347684   25.85672780   47.59697113
 Cs                 8.66519635   25.94628160   36.10700582
 Cs                 8.71744195   25.98847034   41.69944525
 Cs                 8.75173742   25.95576031   47.33349987
 Cs                14.56503065   26.05597814   35.97289291
 Cs                14.59658707   26.11630777   41.66222012
 Cs                14.56229101   26.06200167   47.21290114
 Cs                20.42087952   25.94296173   36.06837471
 Cs                20.56590049   25.99156407   41.66929234
 Cs                20.36541446   25.98070294   47.30816579
 Cs                25.81622562   25.76849847   35.93776014
 Cs                25.73341513   25.87243616   47.47779233
 Br                 5.85335863   26.47914129   33.33164194
 Br                 5.60258602   26.57683574   38.91775253
 Br                 5.65935391   26.60343832   44.58404000
 Br                 6.06918466   26.52580650   50.20497810
 Br                11.03486491   26.59758622   33.22804457
 Br                11.54187690   26.65890816   38.83726547
 Br                11.56751272   26.66454523   44.57319143
 Br                11.55261611   26.61821641   50.30077735
 Br                17.97279584   26.58686964   33.18718012
 Br                17.51230394   26.65513251   38.83178342
 Br                17.48334192   26.66853462   44.52655922
 Br                17.49911043   26.63499252   50.31677002
 Br                23.18731328   26.46178145   33.25528778
 Br                23.25011460   26.57143386   38.60734777
 Br                23.18502032   26.61126690   44.81468351
 Br                23.02624309   26.53990583   50.19113952
 Cs                 3.27239281    3.37738962   35.89384159
 Cs                 3.20223785    3.41293150   47.54225078
 Cs                 8.68054701    3.15345386   36.13313730
 Cs                 8.50582549    3.13016152   41.78067102
 Cs                 8.64417519    3.19216254   47.40120659
 Cs                14.53276195    2.99166736   36.24669924
 Cs                14.53288675    3.00612175   41.81736668
 Cs                14.53968941    3.04458053   47.50581826
 Cs                20.37295050    3.15732083   36.15437897
 Cs                20.55545423    3.14111404   41.79030564
 Cs                20.40817650    3.20596881   47.40297621
 Cs                25.76928898    3.38064415   35.92615191
 Cs                25.83844821    3.43923713   47.54277230
 Br                 5.99184858    2.67008797   33.24548188
 Br                 5.81213130    2.53603535   38.53762907
 Br                 5.77826437    2.55499395   44.90403535
 Br                 5.82797966    2.70836580   50.18680332
 Br                11.58974599    2.54240316   32.93163418
 Br                11.53654705    2.44944535   39.01698452
 Br                11.52948631    2.46528151   44.56375893
 Br                11.05002345    2.52686380   50.31991293
 Br                17.44177799    2.53666042   32.94806041
 Br                17.50733791    2.45316314   39.01938418
 Br                17.51390922    2.47373749   44.57716671
 Br                17.97951005    2.53725814   50.30747321
 Br                23.05295353    2.65843643   33.27319480
 Br                23.22872997    2.55096466   38.56575161
 Br                23.26790490    2.58141990   44.90838578
 Br                23.21549523    2.72230198   50.18770965
 Cs                 8.92647200   20.56816880   36.23848136
 Cs                 8.68333770   14.38864279   36.28558836
 Cs                 8.61476095    8.69537033   36.33519490
 Cs                 8.69516947   20.45984583   41.71886530
 Cs                 8.70796797   14.78405946   41.73466358
 Cs                 8.72991290    8.41605189   41.75119239
 Cs                 8.91369788   20.57912491   47.20527547
 Cs                 8.67610619   14.32762042   47.16408113
 Cs                 8.62297160    8.68958905   47.17340422
 Cs                14.53302834   20.69772523   36.20377267
 Cs                14.51304713   14.79528312   36.32616508
 Cs                14.53068104    8.35822622   36.36980220
 Cs                14.57342157   20.71744382   41.69881843
 Cs                14.52281200   14.30025855   41.74647336
 Cs                14.52612732    8.51538885   41.78323898
 Cs                14.53031346   20.56151234   47.12917827
 Cs                14.51279248   14.77338016   47.15334691
 Cs                14.52648134    8.25549153   47.26100891
 Cs                20.20392657   20.60058781   36.23367156
 Cs                20.36183329   14.39703423   36.28753668
 Cs                20.43154788    8.70399806   36.34460932
 Cs                20.39020475   20.51843297   41.70270961
 Cs                20.34029106   14.82784949   41.73488186
 Cs                20.31500285    8.43057138   41.75844611
 Cs                20.23936266   20.63652256   47.17599721
 Cs                20.35868226   14.35317039   47.17580383
 Cs                20.41474124    8.70344899   47.17620015
 Pb                 5.56408983   23.51163127   33.11035733
 Pb                 5.69154071   17.56200851   33.35288184
 Pb                 5.66753305   11.60621583   33.17181361
 Pb                 5.61417270    5.63170400   33.07388617
 Pb                 5.56657529   23.54254676   38.87489992
 Pb                 5.62088821   17.52367585   38.92804587
 Pb                 5.59569591   11.51360276   38.96220802
 Pb                 5.46650649    5.44888584   38.88601547
 Pb                 5.58427120   23.56384111   44.63251275
 Pb                 5.59271551   17.53336709   44.56721148
 Pb                 5.58556310   11.51654470   44.46413274
 Pb                 5.45292504    5.45560683   44.56694386
 Pb                 5.62569802   23.55227243   50.40929364
 Pb                 5.63927807   17.58466334   50.10499914
 Pb                 5.61451253   11.62844565   50.25363686
 Pb                 5.56875991    5.65729568   50.35151353
 Pb                11.52436672   23.70334760   33.04566129
 Pb                11.72287584   17.61908360   33.22041221
 Pb                11.58848693   11.54299514   33.44910991
 Pb                11.56225590    5.52123068   33.26272855
 Pb                11.58608007   23.69776013   38.82805465
 Pb                11.63466202   17.59451688   38.92770682
 Pb                11.58116629   11.51252029   38.97346379
 Pb                11.51832329    5.40045413   38.96805006
 Pb                11.58432848   23.68067672   44.51178597
 Pb                11.60161302   17.57446550   44.50016190
 Pb                11.58999494   11.48994499   44.51193816
 Pb                11.52408007    5.39708471   44.65220350
 Pb                11.59481536   23.60164696   50.26135379
 Pb                11.66625747   17.52691394   50.18368249
 Pb                11.59264439   11.46052475   50.04635573
 Pb                11.51922106    5.40668043   50.42756672
 Pb                17.51793430   23.70011768   33.03861874
 Pb                17.31539706   17.61746093   33.23798249
 Pb                17.45460999   11.54353097   33.45153719
 Pb                17.48616449    5.51957772   33.26700483
 Pb                17.54529227   23.70582576   38.81486207
 Pb                17.41950768   17.60553815   38.91399221
 Pb                17.46724373   11.52356755   38.98490280
 Pb                17.52922642    5.40882775   38.97328290
 Pb                17.55164445   23.69906540   44.49353070
 Pb                17.45367324   17.59150747   44.50595896
 Pb                17.45793802   11.50657078   44.51822970
 Pb                17.52227964    5.41040439   44.65586564
 Pb                17.49181307   23.62407655   50.22907711
 Pb                17.36873804   17.55511730   50.15297151
 Pb                17.44452791   11.47836007   50.06711183
 Pb                17.52217822    5.41896468   50.43301826
 Pb                23.48190247   23.51198071   33.11186200
 Pb                23.33359856   17.55030562   33.32030678
 Pb                23.36737674   11.59762565   33.17731997
 Pb                23.43467645    5.62425836   33.09067683
 Pb                23.60083653   23.64693603   38.89002982
 Pb                23.42318825   17.58737929   38.91786151
 Pb                23.44465845   11.54972542   38.96927535
 Pb                23.58038521    5.47493494   38.90225186
 Pb                23.58616488   23.67584826   44.53454481
 Pb                23.45017560   17.60599171   44.55602199
 Pb                23.44722473   11.56245512   44.47724387
 Pb                23.59228310    5.49170295   44.57570381
 Pb                23.46644960   23.58422517   50.33573645
 Pb                23.38914399   17.60329688   50.12282800
 Pb                23.40074873   11.64758692   50.27220006
 Pb                23.47046380    5.67573182   50.35922979
 Br                 5.89897393   20.48999435   33.66718074
 Br                 5.90731476   14.58197305   33.51193364
 Br                 6.05431998    8.68443369   33.39408826
 Br                 5.83201759   20.53749553   38.85301299
 Br                 5.79742049   14.55706645   39.07066953
 Br                 5.80871690    8.57033748   38.98177017
 Br                 5.81769785   20.56116486   44.66795601
 Br                 5.77459566   14.57800108   44.38763434
 Br                 5.80707251    8.59013191   44.45424355
 Br                 5.91513745   20.54694741   49.81921940
 Br                 5.86439835   14.63195481   49.93262369
 Br                 5.94034213    8.73507777   50.00372256
 Br                11.80701893   20.58095118   33.39756387
 Br                11.69913654   14.56437890   33.46033432
 Br                11.61159043    8.55129416   33.73899763
 Br                11.64566327   20.60653682   39.03249314
 Br                11.59039361   14.56581617   38.98809401
 Br                11.60067023    8.52068666   38.92205725
 Br                11.61380537   20.61396765   44.41361100
 Br                11.60889287   14.57385583   44.48080796
 Br                11.60002691    8.53078653   44.55162676
 Br                11.75458230   20.56962860   50.12694721
 Br                11.65462078   14.56096905   49.95636787
 Br                11.62075187    8.54309589   49.83294399
 Br                17.22931476   20.56885145   33.42285301
 Br                17.31817930   14.55479647   33.46215986
 Br                17.43125179    8.54690065   33.73321428
 Br                17.39004587   20.59950708   38.97627630
 Br                17.42842150   14.56379371   39.00029774
 Br                17.43509203    8.52231595   38.93008420
 Br                17.42566706   20.61263940   44.46665387
 Br                17.41095372   14.57672386   44.46940947
 Br                17.43357517    8.53784058   44.55770080
 Br                17.30933195   20.58741468   50.02347501
 Br                17.35437088   14.57513040   49.99387808
 Br                17.41568121    8.55633255   49.84978265
 Br                23.10930559   20.46172698   33.59338782
 Br                23.10818744   14.56079723   33.49537842
 Br                22.98312978    8.66841434   33.40289438
 Br                23.18653875   20.54275302   38.84226553
 Br                23.22060564   14.56563422   39.04089633
 Br                23.22717522    8.58252721   38.99668924
 Br                23.20474251   20.57928905   44.63070911
 Br                23.23898387   14.59714164   44.42113344
 Br                23.22285162    8.61302345   44.45761820
 Br                23.11709911   20.54538225   49.85137421
 Br                23.13647076   14.63997450   49.96303845
 Br                23.07506823    8.74681031   50.01929592
 Br                 8.57309568   23.22670383   33.56117024
 Br                 8.71375830   17.53453506   33.88839240
 Br                 8.67050601   11.77616401   32.81423432
 Br                 8.64814219    5.86682502   33.54364923
 Br                 8.57240539   23.43083571   38.96941037
 Br                 8.63260474   17.53370055   38.47859352
 Br                 8.61529747   11.58135552   39.50794568
 Br                 8.56413488    5.69409589   38.85781784
 Br                 8.58239210   23.45223112   44.47844364
 Br                 8.61465066   17.52223482   45.02351330
 Br                 8.61120058   11.60481429   43.98251080
 Br                 8.55416331    5.71332763   44.62170401
 Br                 8.64837041   23.23659808   50.02079229
 Br                 8.66712653   17.52796745   49.54552684
 Br                 8.62504359   11.76554275   50.48064049
 Br                 8.59203474    5.93991990   49.89814361
 Br                14.49921168   23.77705328   33.07408115
 Br                14.50279956   17.49344584   32.08362872
 Br                14.51243518   11.51772557   34.08985135
 Br                14.52001943    5.75067824   33.47443528
 Br                14.52492890   23.57073992   38.92161191
 Br                14.50541522   17.49203181   39.66052143
 Br                14.51119258   11.58709521   38.30735211
 Br                14.51767608    5.57360047   39.09834782
 Br                14.52816439   23.52156283   44.49558254
 Br                14.50457602   17.56418149   43.87884612
 Br                14.50875435   11.52727948   45.19300889
 Br                14.51711304    5.57587487   44.43858282
 Br                14.52283223   23.46556751   49.89810636
 Br                14.50378339   17.40781378   51.17007026
 Br                14.51156986   11.53411935   49.41906973
 Br                14.51549303    5.55302749   50.38398894
 Br                20.42515022   23.21035644   33.51930228
 Br                20.29037264   17.52355095   33.88234077
 Br                20.35425894   11.76763274   32.80878445
 Br                20.39241581    5.85678325   33.55507963
 Br                20.47330770   23.40876538   38.90427487
 Br                20.37247358   17.52721743   38.46723126
 Br                20.40563500   11.59069387   39.52341961
 Br                20.47269856    5.70298293   38.87043712
 Br                20.47076481   23.43758990   44.49697406
 Br                20.39165298   17.52249455   45.02891733
 Br                20.40485941   11.61968477   43.97530579
 Br                20.48044052    5.72536702   44.62622406
 Br                20.39802493   23.26563031   49.99616031
 Br                20.33659554   17.55132585   49.54324241
 Br                20.38319115   11.80501474   50.56847805
 Br                20.43904786    5.94584203   49.90454820
 Cl                 5.69410049   23.44026390   36.07814452
 Cl                 5.10345848   17.38210761   36.14372592
 Cl                 5.93047588   11.61468926   36.08263282
 Cl                 5.75126299    5.80916503   35.98571276
 Cl                 5.69289135   23.37838739   41.77156968
 Cl                 6.05219172   17.74075047   41.75821958
 Cl                 4.95830172   11.48851255   41.70688806
 Cl                 5.79774222    5.69175834   41.70550080
 Cl                 5.81031413   23.51994086   47.46744316
 Cl                 4.93748274   17.42491999   47.35108367
 Cl                 5.85658939   11.65492294   47.33717505
 Cl                 5.69079301    5.84657743   47.41007319
 Cl                11.67523455   23.57666364   36.02327339
 Cl                12.30780986   17.72489176   36.14179859
 Cl                10.77373037   11.56443465   36.20615095
 Cl                11.73617023    5.21031896   36.09009345
 Cl                11.63079329   23.75943515   41.70632871
 Cl                10.89103991   17.62801822   41.72980491
 Cl                12.30933475   11.41287216   41.72594879
 Cl                11.41596096    5.50234628   41.76726898
 Cl                11.57430104   23.60804848   47.38631051
 Cl                12.26451287   17.73455342   47.32045128
 Cl                10.82308578   11.54211697   47.25015436
 Cl                11.78912224    5.37731931   47.45380252
 Cl                17.33848975   23.58864701   36.00514961
 Cl                16.67037728   17.68654758   36.14006436
 Cl                18.25652751   11.56498948   36.21177823
 Cl                17.30416686    5.22400257   36.09544636
 Cl                17.46446359   23.70282921   41.68984140
 Cl                18.11463212   17.68263064   41.72707204
 Cl                16.72128255   11.41111456   41.73569321
 Cl                17.61452212    5.50430046   41.77216298
 Cl                17.45320398   23.67483100   47.37324531
 Cl                16.69714272   17.67668099   47.31345231
 Cl                18.21185009   11.55884632   47.26709135
 Cl                17.25185027    5.40116186   47.45739786
 Cl                23.31859222   23.38217919   36.03939822
 Cl                23.86026486   17.38147273   36.11284615
 Cl                23.09579027   11.60695472   36.08545772
 Cl                23.28775463    5.81020644   35.99908687
 Cl                23.23975493   23.31706498   41.73452805
 Cl                23.00901224   17.70303374   41.74678527
 Cl                24.07662412   11.53939248   41.71755716
 Cl                23.24170042    5.71398655   41.71771744
 Cl                23.25602221   23.46978892   47.44231750
 Cl                24.02688694   17.44539513   47.36331037
 Cl                23.14436912   11.66604677   47.35446203
 Cl                23.34103855    5.86795977   47.42016598
 Cs                 8.71505142   54.74836581   24.93571684
 Cs                14.56333547   55.07356532   24.76267272
 Cs                20.41926062   54.76076121   24.91561865
 Cs                 8.71906402   49.39156168   24.58781058
 Cs                 8.74378537   44.08316657   24.60525505
 Cs                 8.89634003   37.90466424   24.72292277
 Cs                 8.45221987   32.78863782   24.96926117
 Cs                14.60598968   49.95363124   24.79526034
 Cs                14.50055290   43.11604354   24.63230981
 Cs                14.51252802   37.85737082   24.61832290
 Cs                20.32347757   49.46750664   24.57773415
 Cs                20.25931983   44.18284453   24.62126365
 Cs                20.14302801   37.90696710   24.74179364
 Cs                20.59173553   32.79039000   24.96476189
 Cl                 6.22820554   52.13443596   25.32982203
 Cl                 5.94755508   46.75705898   25.16995844
 Cl                 5.40600402   40.95114507   25.28794103
 Cl                 6.05923930   35.47156486   25.29930280
 Cl                11.83086966   52.80829578   25.31740085
 Cl                10.92788616   46.74654198   25.10173383
 Cl                12.00292026   40.51196908   25.03183795
 Cl                11.01220719   35.16880032   25.31806006
 Cl                17.27408444   52.76532446   25.29986305
 Cl                18.04506628   46.87057833   25.09177851
 Cl                16.97070149   40.51175105   25.04228137
 Cl                18.02472039   35.16444590   25.32543391
 Cl                22.82108759   52.15953786   25.30138126
 Cl                23.06026732   46.77596078   25.19289395
 Cl                23.63861501   40.93910626   25.30622963
 Cl                22.97573852   35.47581533   25.30915351
 Cs                 3.67803257   49.67515470   24.88170586
 Cs                 3.47805173   43.82852354   24.77123908
 Cs                 3.51176147   37.91794106   24.84245292
 Cs                25.35298306   49.71944594   24.88860830
 Cs                25.52441205   43.84684810   24.80127247
 Cs                25.52310091   37.93737634   24.84854811
 Cs                 8.50626417   54.77401815    2.87166988
 Cs                20.54540675   54.73167392    2.83490733
 Cs                 8.77170199   49.56740200    3.21052162
 Cs                 8.74962242   44.19093262    3.18767683
 Cs                 9.08040012   37.87484551    3.09721771
 Cs                 8.63112652   32.81077650    2.90639022
 Cs                14.56521827   50.18780606    2.90831651
 Cs                14.52244464   43.13581598    3.17698866
 Cs                14.52637141   37.95395145    3.33810137
 Cs                14.52950810   32.77876720    2.87390113
 Cs                20.25987295   49.55821128    3.18775879
 Cs                20.26497161   44.19554320    3.18212811
 Cs                19.98101379   37.86738911    3.09857006
 Cs                20.42461845   32.79384217    2.92829078
 Cl                 6.04256606   52.12362498    2.55124896
 Cl                 5.88685704   46.72062709    2.65242984
 Cl                 5.39749040   40.94214145    2.49742792
 Cl                 6.28061440   35.43451670    2.47959720
 Cl                11.05548529   52.36719047    2.50596930
 Cl                10.91393352   46.82579125    2.70937177
 Cl                12.05763461   40.45023591    2.81482484
 Cl                11.61410501   35.04252080    2.55166258
 Cl                17.93321647   52.32608288    2.49026982
 Cl                18.07545169   46.82690496    2.70951714
 Cl                16.97415428   40.45615047    2.81597948
 Cl                17.43518484   35.03182096    2.55476343
 Cl                22.95923642   52.09711227    2.52249994
 Cl                23.11677273   46.68091986    2.61267420
 Cl                23.62266991   40.90211993    2.49774159
 Cl                22.76714137   35.41469119    2.49199602
 Cs                 3.60283898   49.62051882    3.02007412
 Cs                 3.48999927   43.82340980    3.05424788
 Cs                 3.63635378   37.90425187    2.90877174
 Cs                25.39963000   49.62517129    2.96255870
 Cs                25.51267121   43.80995233    3.02470658
 Cs                25.40991840   37.89480597    2.92278792
 Cs                25.84149943   49.58931882    8.34463734
 Cs                25.79737065   43.65900020    8.39095020
 Cs                25.69360013   37.98294330    8.29338471
 Cs                25.75061333   49.76512369   13.89291099
 Cs                25.89377745   43.83468674   13.90058377
 Cs                25.89111484   37.65665019   13.91026030
 Cs                25.87399137   49.67650969   19.46636832
 Cs                25.81891698   43.63214325   19.39575640
 Cs                25.73233137   38.01231514   19.49830779
 Br                26.43431884   52.22922646    5.49078094
 Br                26.33770483   46.71858708    5.20069324
 Br                26.36645952   40.85638763    5.46552264
 Br                26.38217006   35.30789595    5.44313666
 Br                26.51111188   52.40814945   10.80700518
 Br                26.38333457   46.76290181   11.31700558
 Br                26.40500272   40.83097009   10.83363660
 Br                26.49528034   35.14195043   10.75877931
 Br                26.49834779   52.49194390   17.02440296
 Br                26.39801137   46.79769509   16.44858738
 Br                26.41991791   40.84333993   16.93305981
 Br                26.51318761   35.17870914   17.02128990
 Br                26.40499537   52.36021694   22.34325582
 Br                26.36363898   46.84145739   22.73827309
 Br                26.40856749   40.94449678   22.34493141
 Br                26.44156338   35.38288465   22.31790238
 Cs                 3.16507714   49.57653988    8.39564397
 Cs                 3.22363394   43.61535428    8.39484182
 Cs                 3.33943598   37.96687763    8.28007503
 Cs                 3.33544660   49.58060213   13.91540286
 Cs                 3.08228446   43.73054080   13.89693055
 Cs                 3.14084229   37.60376344   13.89837638
 Cs                 3.14335586   49.65315731   19.46978020
 Cs                 3.19002892   43.57326643   19.37784272
 Cs                 3.28634202   37.97430524   19.48631799
 Br                 2.57982739   52.23329943    5.58942513
 Br                 2.66714321   46.74503755    5.23709702
 Br                 2.65920403   40.85907316    5.46780896
 Br                 2.66107683   35.31496910    5.42243375
 Br                 2.52657853   52.60853392   11.09901457
 Br                 2.63494680   46.74568085   11.35730947
 Br                 2.61901799   40.81204378   10.83940953
 Br                 2.54655929   35.12242949   10.74045077
 Br                 2.54620268   52.68027924   16.84376630
 Br                 2.61966462   46.76216981   16.43232652
 Br                 2.59557096   40.81038783   16.90322359
 Br                 2.52546717   35.14222984   17.01060222
 Br                 2.65480219   52.34665857   22.32207592
 Br                 2.64567144   46.85944627   22.72495172
 Br                 2.59743641   40.92316883   22.34081522
 Br                 2.59101530   35.36143195   22.31320528
 Cs                 3.23745288   54.97131331    8.09833372
 Cs                 3.26343987   55.00245808   13.93355284
 Cs                 3.36347684   55.06581680   19.77674613
 Cs                 8.66519635   55.15537060    8.28678082
 Cs                 8.71744195   55.19755934   13.87922025
 Cs                 8.75173742   55.16484931   19.51327487
 Cs                14.56503065   55.26506714    8.15266791
 Cs                14.59658707   55.32539677   13.84199512
 Cs                14.56229101   55.27109067   19.39267614
 Cs                20.42087952   55.15205073    8.24814971
 Cs                20.56590049   55.20065307   13.84906734
 Cs                20.36541446   55.18979194   19.48794079
 Cs                25.81622562   54.97758747    8.11753514
 Cs                25.73341513   55.08152516   19.65756733
 Br                 5.85335863   55.68823029    5.51141694
 Br                 5.60258602   55.78592474   11.09752753
 Br                 5.65935391   55.81252732   16.76381500
 Br                 6.06918466   55.73489550   22.38475310
 Br                11.03486491   55.80667522    5.40781957
 Br                11.54187690   55.86799716   11.01704047
 Br                11.56751272   55.87363423   16.75296643
 Br                11.55261611   55.82730541   22.48055235
 Br                17.97279584   55.79595864    5.36695512
 Br                17.51230394   55.86422151   11.01155842
 Br                17.48334192   55.87762362   16.70633422
 Br                17.49911043   55.84408152   22.49654502
 Br                23.18731328   55.67087045    5.43506278
 Br                23.25011460   55.78052286   10.78712277
 Br                23.18502032   55.82035590   16.99445851
 Br                23.02624309   55.74899483   22.37091452
 Cs                 3.27239281   32.58647862    8.07361659
 Cs                 3.20223785   32.62202050   19.72202578
 Cs                 8.68054701   32.36254286    8.31291230
 Cs                 8.50582549   32.33925052   13.96044602
 Cs                 8.64417519   32.40125154   19.58098159
 Cs                14.53276195   32.20075636    8.42647424
 Cs                14.53288675   32.21521075   13.99714168
 Cs                14.53968941   32.25366953   19.68559326
 Cs                20.37295050   32.36640983    8.33415397
 Cs                20.55545423   32.35020304   13.97008064
 Cs                20.40817650   32.41505781   19.58275121
 Cs                25.76928898   32.58973315    8.10592691
 Cs                25.83844821   32.64832613   19.72254730
 Br                 5.99184858   31.87917697    5.42525688
 Br                 5.81213130   31.74512435   10.71740407
 Br                 5.77826437   31.76408295   17.08381035
 Br                 5.82797966   31.91745480   22.36657832
 Br                11.58974599   31.75149216    5.11140918
 Br                11.53654705   31.65853435   11.19675952
 Br                11.52948631   31.67437051   16.74353393
 Br                11.05002345   31.73595280   22.49968793
 Br                17.44177799   31.74574942    5.12783541
 Br                17.50733791   31.66225214   11.19915918
 Br                17.51390922   31.68282649   16.75694171
 Br                17.97951005   31.74634714   22.48724821
 Br                23.05295353   31.86752543    5.45296980
 Br                23.22872997   31.76005366   10.74552661
 Br                23.26790490   31.79050890   17.08816078
 Br                23.21549523   31.93139098   22.36748465
 Cs                 8.92647200   49.77725780    8.41825636
 Cs                 8.68333770   43.59773179    8.46536336
 Cs                 8.61476095   37.90445933    8.51496990
 Cs                 8.69516947   49.66893483   13.89864030
 Cs                 8.70796797   43.99314846   13.91443858
 Cs                 8.72991290   37.62514089   13.93096739
 Cs                 8.91369788   49.78821391   19.38505047
 Cs                 8.67610619   43.53670942   19.34385613
 Cs                 8.62297160   37.89867805   19.35317922
 Cs                14.53302834   49.90681423    8.38354767
 Cs                14.51304713   44.00437212    8.50594008
 Cs                14.53068104   37.56731522    8.54957720
 Cs                14.57342157   49.92653282   13.87859343
 Cs                14.52281200   43.50934755   13.92624836
 Cs                14.52612732   37.72447785   13.96301398
 Cs                14.53031346   49.77060134   19.30895327
 Cs                14.51279248   43.98246916   19.33312191
 Cs                14.52648134   37.46458053   19.44078391
 Cs                20.20392657   49.80967681    8.41344656
 Cs                20.36183329   43.60612323    8.46731168
 Cs                20.43154788   37.91308706    8.52438432
 Cs                20.39020475   49.72752197   13.88248461
 Cs                20.34029106   44.03693849   13.91465686
 Cs                20.31500285   37.63966038   13.93822111
 Cs                20.23936266   49.84561156   19.35577221
 Cs                20.35868226   43.56225939   19.35557883
 Cs                20.41474124   37.91253799   19.35597515
 Pb                 5.56408983   52.72072027    5.29013233
 Pb                 5.69154071   46.77109751    5.53265684
 Pb                 5.66753305   40.81530483    5.35158861
 Pb                 5.61417270   34.84079300    5.25366117
 Pb                 5.56657529   52.75163576   11.05467492
 Pb                 5.62088821   46.73276485   11.10782087
 Pb                 5.59569591   40.72269176   11.14198302
 Pb                 5.46650649   34.65797484   11.06579047
 Pb                 5.58427120   52.77293011   16.81228775
 Pb                 5.59271551   46.74245609   16.74698648
 Pb                 5.58556310   40.72563370   16.64390774
 Pb                 5.45292504   34.66469583   16.74671886
 Pb                 5.62569802   52.76136143   22.58906864
 Pb                 5.63927807   46.79375234   22.28477414
 Pb                 5.61451253   40.83753465   22.43341186
 Pb                 5.56875991   34.86638468   22.53128853
 Pb                11.52436672   52.91243660    5.22543629
 Pb                11.72287584   46.82817260    5.40018721
 Pb                11.58848693   40.75208414    5.62888491
 Pb                11.56225590   34.73031968    5.44250355
 Pb                11.58608007   52.90684913   11.00782965
 Pb                11.63466202   46.80360588   11.10748182
 Pb                11.58116629   40.72160929   11.15323879
 Pb                11.51832329   34.60954313   11.14782506
 Pb                11.58432848   52.88976572   16.69156097
 Pb                11.60161302   46.78355450   16.67993690
 Pb                11.58999494   40.69903399   16.69171316
 Pb                11.52408007   34.60617371   16.83197850
 Pb                11.59481536   52.81073596   22.44112879
 Pb                11.66625747   46.73600294   22.36345749
 Pb                11.59264439   40.66961375   22.22613073
 Pb                11.51922106   34.61576943   22.60734172
 Pb                17.51793430   52.90920668    5.21839374
 Pb                17.31539706   46.82654993    5.41775749
 Pb                17.45460999   40.75261997    5.63131219
 Pb                17.48616449   34.72866672    5.44677983
 Pb                17.54529227   52.91491476   10.99463707
 Pb                17.41950768   46.81462715   11.09376721
 Pb                17.46724373   40.73265655   11.16467780
 Pb                17.52922642   34.61791675   11.15305790
 Pb                17.55164445   52.90815440   16.67330570
 Pb                17.45367324   46.80059647   16.68573396
 Pb                17.45793802   40.71565978   16.69800470
 Pb                17.52227964   34.61949339   16.83564064
 Pb                17.49181307   52.83316555   22.40885211
 Pb                17.36873804   46.76420630   22.33274651
 Pb                17.44452791   40.68744907   22.24688683
 Pb                17.52217822   34.62805368   22.61279326
 Pb                23.48190247   52.72106971    5.29163700
 Pb                23.33359856   46.75939462    5.50008178
 Pb                23.36737674   40.80671465    5.35709497
 Pb                23.43467645   34.83334736    5.27045183
 Pb                23.60083653   52.85602503   11.06980482
 Pb                23.42318825   46.79646829   11.09763651
 Pb                23.44465845   40.75881442   11.14905035
 Pb                23.58038521   34.68402394   11.08202686
 Pb                23.58616488   52.88493726   16.71431981
 Pb                23.45017560   46.81508071   16.73579699
 Pb                23.44722473   40.77154412   16.65701887
 Pb                23.59228310   34.70079195   16.75547881
 Pb                23.46644960   52.79331417   22.51551145
 Pb                23.38914399   46.81238588   22.30260300
 Pb                23.40074873   40.85667592   22.45197506
 Pb                23.47046380   34.88482082   22.53900479
 Br                 5.89897393   49.69908335    5.84695574
 Br                 5.90731476   43.79106205    5.69170864
 Br                 6.05431998   37.89352269    5.57386326
 Br                 5.83201759   49.74658453   11.03278799
 Br                 5.79742049   43.76615545   11.25044453
 Br                 5.80871690   37.77942648   11.16154517
 Br                 5.81769785   49.77025386   16.84773101
 Br                 5.77459566   43.78709008   16.56740934
 Br                 5.80707251   37.79922091   16.63401855
 Br                 5.91513745   49.75603641   21.99899440
 Br                 5.86439835   43.84104381   22.11239869
 Br                 5.94034213   37.94416677   22.18349756
 Br                11.80701893   49.79004018    5.57733887
 Br                11.69913654   43.77346790    5.64010932
 Br                11.61159043   37.76038316    5.91877263
 Br                11.64566327   49.81562582   11.21226814
 Br                11.59039361   43.77490517   11.16786901
 Br                11.60067023   37.72977566   11.10183225
 Br                11.61380537   49.82305665   16.59338600
 Br                11.60889287   43.78294483   16.66058296
 Br                11.60002691   37.73987553   16.73140176
 Br                11.75458230   49.77871760   22.30672221
 Br                11.65462078   43.77005805   22.13614287
 Br                11.62075187   37.75218489   22.01271899
 Br                17.22931476   49.77794045    5.60262801
 Br                17.31817930   43.76388547    5.64193486
 Br                17.43125179   37.75598965    5.91298928
 Br                17.39004587   49.80859608   11.15605130
 Br                17.42842150   43.77288271   11.18007274
 Br                17.43509203   37.73140495   11.10985920
 Br                17.42566706   49.82172840   16.64642887
 Br                17.41095372   43.78581286   16.64918447
 Br                17.43357517   37.74692958   16.73747580
 Br                17.30933195   49.79650368   22.20325001
 Br                17.35437088   43.78421940   22.17365308
 Br                17.41568121   37.76542155   22.02955765
 Br                23.10930559   49.67081598    5.77316282
 Br                23.10818744   43.76988623    5.67515342
 Br                22.98312978   37.87750334    5.58266938
 Br                23.18653875   49.75184202   11.02204053
 Br                23.22060564   43.77472322   11.22067133
 Br                23.22717522   37.79161621   11.17646424
 Br                23.20474251   49.78837805   16.81048411
 Br                23.23898387   43.80623064   16.60090844
 Br                23.22285162   37.82211245   16.63739320
 Br                23.11709911   49.75447125   22.03114921
 Br                23.13647076   43.84906350   22.14281345
 Br                23.07506823   37.95589931   22.19907092
 Br                 8.57309568   52.43579283    5.74094524
 Br                 8.71375830   46.74362406    6.06816740
 Br                 8.67050601   40.98525301    4.99400932
 Br                 8.64814219   35.07591402    5.72342423
 Br                 8.57240539   52.63992471   11.14918537
 Br                 8.63260474   46.74278955   10.65836852
 Br                 8.61529747   40.79044452   11.68772068
 Br                 8.56413488   34.90318489   11.03759284
 Br                 8.58239210   52.66132012   16.65821864
 Br                 8.61465066   46.73132382   17.20328830
 Br                 8.61120058   40.81390329   16.16228580
 Br                 8.55416331   34.92241663   16.80147901
 Br                 8.64837041   52.44568708   22.20056729
 Br                 8.66712653   46.73705645   21.72530184
 Br                 8.62504359   40.97463175   22.66041549
 Br                 8.59203474   35.14900890   22.07791861
 Br                14.49921168   52.98614228    5.25385615
 Br                14.50279956   46.70253484    4.26340372
 Br                14.51243518   40.72681457    6.26962635
 Br                14.52001943   34.95976724    5.65421028
 Br                14.52492890   52.77982892   11.10138691
 Br                14.50541522   46.70112081   11.84029643
 Br                14.51119258   40.79618421   10.48712711
 Br                14.51767608   34.78268947   11.27812282
 Br                14.52816439   52.73065183   16.67535754
 Br                14.50457602   46.77327049   16.05862112
 Br                14.50875435   40.73636848   17.37278389
 Br                14.51711304   34.78496387   16.61835782
 Br                14.52283223   52.67465651   22.07788136
 Br                14.50378339   46.61690278   23.34984526
 Br                14.51156986   40.74320835   21.59884473
 Br                14.51549303   34.76211649   22.56376394
 Br                20.42515022   52.41944544    5.69907728
 Br                20.29037264   46.73263995    6.06211577
 Br                20.35425894   40.97672174    4.98855945
 Br                20.39241581   35.06587225    5.73485463
 Br                20.47330770   52.61785438   11.08404987
 Br                20.37247358   46.73630643   10.64700626
 Br                20.40563500   40.79978287   11.70319461
 Br                20.47269856   34.91207193   11.05021212
 Br                20.47076481   52.64667890   16.67674906
 Br                20.39165298   46.73158355   17.20869233
 Br                20.40485941   40.82877377   16.15508079
 Br                20.48044052   34.93445602   16.80599906
 Br                20.39802493   52.47471931   22.17593531
 Br                20.33659554   46.76041485   21.72301741
 Br                20.38319115   41.01410374   22.74825305
 Br                20.43904786   35.15493103   22.08432320
 Cl                 5.69410049   52.64935290    8.25791952
 Cl                 5.10345848   46.59119661    8.32350092
 Cl                 5.93047588   40.82377826    8.26240782
 Cl                 5.75126299   35.01825403    8.16548776
 Cl                 5.69289135   52.58747639   13.95134468
 Cl                 6.05219172   46.94983947   13.93799458
 Cl                 4.95830172   40.69760155   13.88666306
 Cl                 5.79774222   34.90084734   13.88527580
 Cl                 5.81031413   52.72902986   19.64721816
 Cl                 4.93748274   46.63400899   19.53085867
 Cl                 5.85658939   40.86401194   19.51695005
 Cl                 5.69079301   35.05566643   19.58984819
 Cl                11.67523455   52.78575264    8.20304839
 Cl                12.30780986   46.93398076    8.32157359
 Cl                10.77373037   40.77352365    8.38592595
 Cl                11.73617023   34.41940796    8.26986845
 Cl                11.63079329   52.96852415   13.88610371
 Cl                10.89103991   46.83710722   13.90957991
 Cl                12.30933475   40.62196116   13.90572379
 Cl                11.41596096   34.71143528   13.94704398
 Cl                11.57430104   52.81713748   19.56608551
 Cl                12.26451287   46.94364242   19.50022628
 Cl                10.82308578   40.75120597   19.42992936
 Cl                11.78912224   34.58640831   19.63357752
 Cl                17.33848975   52.79773601    8.18492461
 Cl                16.67037728   46.89563658    8.31983936
 Cl                18.25652751   40.77407848    8.39155323
 Cl                17.30416686   34.43309157    8.27522136
 Cl                17.46446359   52.91191821   13.86961640
 Cl                18.11463212   46.89171964   13.90684704
 Cl                16.72128255   40.62020356   13.91546821
 Cl                17.61452212   34.71338946   13.95193798
 Cl                17.45320398   52.88392000   19.55302031
 Cl                16.69714272   46.88576999   19.49322731
 Cl                18.21185009   40.76793532   19.44686635
 Cl                17.25185027   34.61025086   19.63717286
 Cl                23.31859222   52.59126819    8.21917322
 Cl                23.86026486   46.59056173    8.29262115
 Cl                23.09579027   40.81604372    8.26523272
 Cl                23.28775463   35.01929544    8.17886187
 Cl                23.23975493   52.52615398   13.91430305
 Cl                23.00901224   46.91212274   13.92656027
 Cl                24.07662412   40.74848148   13.89733216
 Cl                23.24170042   34.92307555   13.89749244
 Cl                23.25602221   52.67887792   19.62209250
 Cl                24.02688694   46.65448413   19.54308537
 Cl                23.14436912   40.87513577   19.53423703
 Cl                23.34103855   35.07704877   19.59994098
 Cs                 8.71505142   54.74836581   52.75594184
 Cs                14.56333547   55.07356532   52.58289772
 Cs                20.41926062   54.76076121   52.73584365
 Cs                 8.71906402   49.39156168   52.40803558
 Cs                 8.74378537   44.08316657   52.42548005
 Cs                 8.89634003   37.90466424   52.54314777
 Cs                 8.45221987   32.78863782   52.78948617
 Cs                14.60598968   49.95363124   52.61548534
 Cs                14.50055290   43.11604354   52.45253481
 Cs                14.51252802   37.85737082   52.43854790
 Cs                20.32347757   49.46750664   52.39795915
 Cs                20.25931983   44.18284453   52.44148865
 Cs                20.14302801   37.90696710   52.56201864
 Cs                20.59173553   32.79039000   52.78498689
 Cl                 6.22820554   52.13443596   53.15004703
 Cl                 5.94755508   46.75705898   52.99018344
 Cl                 5.40600402   40.95114507   53.10816603
 Cl                 6.05923930   35.47156486   53.11952780
 Cl                11.83086966   52.80829578   53.13762585
 Cl                10.92788616   46.74654198   52.92195883
 Cl                12.00292026   40.51196908   52.85206295
 Cl                11.01220719   35.16880032   53.13828506
 Cl                17.27408444   52.76532446   53.12008805
 Cl                18.04506628   46.87057833   52.91200351
 Cl                16.97070149   40.51175105   52.86250637
 Cl                18.02472039   35.16444590   53.14565891
 Cl                22.82108759   52.15953786   53.12160626
 Cl                23.06026732   46.77596078   53.01311895
 Cl                23.63861501   40.93910626   53.12645463
 Cl                22.97573852   35.47581533   53.12937851
 Cs                 3.67803257   49.67515470   52.70193086
 Cs                 3.47805173   43.82852354   52.59146408
 Cs                 3.51176147   37.91794106   52.66267792
 Cs                25.35298306   49.71944594   52.70883330
 Cs                25.52441205   43.84684810   52.62149747
 Cs                25.52310091   37.93737634   52.66877311
 Cs                 8.50626417   54.77401815   30.69189488
 Cs                20.54540675   54.73167392   30.65513233
 Cs                 8.77170199   49.56740200   31.03074662
 Cs                 8.74962242   44.19093262   31.00790183
 Cs                 9.08040012   37.87484551   30.91744271
 Cs                 8.63112652   32.81077650   30.72661522
 Cs                14.56521827   50.18780606   30.72854151
 Cs                14.52244464   43.13581598   30.99721366
 Cs                14.52637141   37.95395145   31.15832637
 Cs                14.52950810   32.77876720   30.69412613
 Cs                20.25987295   49.55821128   31.00798379
 Cs                20.26497161   44.19554320   31.00235311
 Cs                19.98101379   37.86738911   30.91879506
 Cs                20.42461845   32.79384217   30.74851578
 Cl                 6.04256606   52.12362498   30.37147396
 Cl                 5.88685704   46.72062709   30.47265484
 Cl                 5.39749040   40.94214145   30.31765292
 Cl                 6.28061440   35.43451670   30.29982220
 Cl                11.05548529   52.36719047   30.32619430
 Cl                10.91393352   46.82579125   30.52959677
 Cl                12.05763461   40.45023591   30.63504984
 Cl                11.61410501   35.04252080   30.37188758
 Cl                17.93321647   52.32608288   30.31049482
 Cl                18.07545169   46.82690496   30.52974214
 Cl                16.97415428   40.45615047   30.63620448
 Cl                17.43518484   35.03182096   30.37498843
 Cl                22.95923642   52.09711227   30.34272494
 Cl                23.11677273   46.68091986   30.43289920
 Cl                23.62266991   40.90211993   30.31796659
 Cl                22.76714137   35.41469119   30.31222102
 Cs                 3.60283898   49.62051882   30.84029912
 Cs                 3.48999927   43.82340980   30.87447288
 Cs                 3.63635378   37.90425187   30.72899674
 Cs                25.39963000   49.62517129   30.78278370
 Cs                25.51267121   43.80995233   30.84493158
 Cs                25.40991840   37.89480597   30.74301292
 Cs                25.84149943   49.58931882   36.16486234
 Cs                25.79737065   43.65900020   36.21117520
 Cs                25.69360013   37.98294330   36.11360971
 Cs                25.75061333   49.76512369   41.71313599
 Cs                25.89377745   43.83468674   41.72080877
 Cs                25.89111484   37.65665019   41.73048530
 Cs                25.87399137   49.67650969   47.28659332
 Cs                25.81891698   43.63214325   47.21598140
 Cs                25.73233137   38.01231514   47.31853279
 Br                26.43431884   52.22922646   33.31100594
 Br                26.33770483   46.71858708   33.02091824
 Br                26.36645952   40.85638763   33.28574764
 Br                26.38217006   35.30789595   33.26336166
 Br                26.51111188   52.40814945   38.62723018
 Br                26.38333457   46.76290181   39.13723058
 Br                26.40500272   40.83097009   38.65386160
 Br                26.49528034   35.14195043   38.57900431
 Br                26.49834779   52.49194390   44.84462796
 Br                26.39801137   46.79769509   44.26881238
 Br                26.41991791   40.84333993   44.75328481
 Br                26.51318761   35.17870914   44.84151490
 Br                26.40499537   52.36021694   50.16348082
 Br                26.36363898   46.84145739   50.55849809
 Br                26.40856749   40.94449678   50.16515641
 Br                26.44156338   35.38288465   50.13812738
 Cs                 3.16507714   49.57653988   36.21586897
 Cs                 3.22363394   43.61535428   36.21506682
 Cs                 3.33943598   37.96687763   36.10030003
 Cs                 3.33544660   49.58060213   41.73562786
 Cs                 3.08228446   43.73054080   41.71715555
 Cs                 3.14084229   37.60376344   41.71860138
 Cs                 3.14335586   49.65315731   47.29000520
 Cs                 3.19002892   43.57326643   47.19806772
 Cs                 3.28634202   37.97430524   47.30654299
 Br                 2.57982739   52.23329943   33.40965013
 Br                 2.66714321   46.74503755   33.05732202
 Br                 2.65920403   40.85907316   33.28803396
 Br                 2.66107683   35.31496910   33.24265875
 Br                 2.52657853   52.60853392   38.91923957
 Br                 2.63494680   46.74568085   39.17753447
 Br                 2.61901799   40.81204378   38.65963453
 Br                 2.54655929   35.12242949   38.56067577
 Br                 2.54620268   52.68027924   44.66399130
 Br                 2.61966462   46.76216981   44.25255152
 Br                 2.59557096   40.81038783   44.72344859
 Br                 2.52546717   35.14222984   44.83082722
 Br                 2.65480219   52.34665857   50.14230092
 Br                 2.64567144   46.85944627   50.54517672
 Br                 2.59743641   40.92316883   50.16104022
 Br                 2.59101530   35.36143195   50.13343028
 Cs                 3.23745288   54.97131331   35.91855872
 Cs                 3.26343987   55.00245808   41.75377784
 Cs                 3.36347684   55.06581680   47.59697113
 Cs                 8.66519635   55.15537060   36.10700582
 Cs                 8.71744195   55.19755934   41.69944525
 Cs                 8.75173742   55.16484931   47.33349987
 Cs                14.56503065   55.26506714   35.97289291
 Cs                14.59658707   55.32539677   41.66222012
 Cs                14.56229101   55.27109067   47.21290114
 Cs                20.42087952   55.15205073   36.06837471
 Cs                20.56590049   55.20065307   41.66929234
 Cs                20.36541446   55.18979194   47.30816579
 Cs                25.81622562   54.97758747   35.93776014
 Cs                25.73341513   55.08152516   47.47779233
 Br                 5.85335863   55.68823029   33.33164194
 Br                 5.60258602   55.78592474   38.91775253
 Br                 5.65935391   55.81252732   44.58404000
 Br                 6.06918466   55.73489550   50.20497810
 Br                11.03486491   55.80667522   33.22804457
 Br                11.54187690   55.86799716   38.83726547
 Br                11.56751272   55.87363423   44.57319143
 Br                11.55261611   55.82730541   50.30077735
 Br                17.97279584   55.79595864   33.18718012
 Br                17.51230394   55.86422151   38.83178342
 Br                17.48334192   55.87762362   44.52655922
 Br                17.49911043   55.84408152   50.31677002
 Br                23.18731328   55.67087045   33.25528778
 Br                23.25011460   55.78052286   38.60734777
 Br                23.18502032   55.82035590   44.81468351
 Br                23.02624309   55.74899483   50.19113952
 Cs                 3.27239281   32.58647862   35.89384159
 Cs                 3.20223785   32.62202050   47.54225078
 Cs                 8.68054701   32.36254286   36.13313730
 Cs                 8.50582549   32.33925052   41.78067102
 Cs                 8.64417519   32.40125154   47.40120659
 Cs                14.53276195   32.20075636   36.24669924
 Cs                14.53288675   32.21521075   41.81736668
 Cs                14.53968941   32.25366953   47.50581826
 Cs                20.37295050   32.36640983   36.15437897
 Cs                20.55545423   32.35020304   41.79030564
 Cs                20.40817650   32.41505781   47.40297621
 Cs                25.76928898   32.58973315   35.92615191
 Cs                25.83844821   32.64832613   47.54277230
 Br                 5.99184858   31.87917697   33.24548188
 Br                 5.81213130   31.74512435   38.53762907
 Br                 5.77826437   31.76408295   44.90403535
 Br                 5.82797966   31.91745480   50.18680332
 Br                11.58974599   31.75149216   32.93163418
 Br                11.53654705   31.65853435   39.01698452
 Br                11.52948631   31.67437051   44.56375893
 Br                11.05002345   31.73595280   50.31991293
 Br                17.44177799   31.74574942   32.94806041
 Br                17.50733791   31.66225214   39.01938418
 Br                17.51390922   31.68282649   44.57716671
 Br                17.97951005   31.74634714   50.30747321
 Br                23.05295353   31.86752543   33.27319480
 Br                23.22872997   31.76005366   38.56575161
 Br                23.26790490   31.79050890   44.90838578
 Br                23.21549523   31.93139098   50.18770965
 Cs                 8.92647200   49.77725780   36.23848136
 Cs                 8.68333770   43.59773179   36.28558836
 Cs                 8.61476095   37.90445933   36.33519490
 Cs                 8.69516947   49.66893483   41.71886530
 Cs                 8.70796797   43.99314846   41.73466358
 Cs                 8.72991290   37.62514089   41.75119239
 Cs                 8.91369788   49.78821391   47.20527547
 Cs                 8.67610619   43.53670942   47.16408113
 Cs                 8.62297160   37.89867805   47.17340422
 Cs                14.53302834   49.90681423   36.20377267
 Cs                14.51304713   44.00437212   36.32616508
 Cs                14.53068104   37.56731522   36.36980220
 Cs                14.57342157   49.92653282   41.69881843
 Cs                14.52281200   43.50934755   41.74647336
 Cs                14.52612732   37.72447785   41.78323898
 Cs                14.53031346   49.77060134   47.12917827
 Cs                14.51279248   43.98246916   47.15334691
 Cs                14.52648134   37.46458053   47.26100891
 Cs                20.20392657   49.80967681   36.23367156
 Cs                20.36183329   43.60612323   36.28753668
 Cs                20.43154788   37.91308706   36.34460932
 Cs                20.39020475   49.72752197   41.70270961
 Cs                20.34029106   44.03693849   41.73488186
 Cs                20.31500285   37.63966038   41.75844611
 Cs                20.23936266   49.84561156   47.17599721
 Cs                20.35868226   43.56225939   47.17580383
 Cs                20.41474124   37.91253799   47.17620015
 Pb                 5.56408983   52.72072027   33.11035733
 Pb                 5.69154071   46.77109751   33.35288184
 Pb                 5.66753305   40.81530483   33.17181361
 Pb                 5.61417270   34.84079300   33.07388617
 Pb                 5.56657529   52.75163576   38.87489992
 Pb                 5.62088821   46.73276485   38.92804587
 Pb                 5.59569591   40.72269176   38.96220802
 Pb                 5.46650649   34.65797484   38.88601547
 Pb                 5.58427120   52.77293011   44.63251275
 Pb                 5.59271551   46.74245609   44.56721148
 Pb                 5.58556310   40.72563370   44.46413274
 Pb                 5.45292504   34.66469583   44.56694386
 Pb                 5.62569802   52.76136143   50.40929364
 Pb                 5.63927807   46.79375234   50.10499914
 Pb                 5.61451253   40.83753465   50.25363686
 Pb                 5.56875991   34.86638468   50.35151353
 Pb                11.52436672   52.91243660   33.04566129
 Pb                11.72287584   46.82817260   33.22041221
 Pb                11.58848693   40.75208414   33.44910991
 Pb                11.56225590   34.73031968   33.26272855
 Pb                11.58608007   52.90684913   38.82805465
 Pb                11.63466202   46.80360588   38.92770682
 Pb                11.58116629   40.72160929   38.97346379
 Pb                11.51832329   34.60954313   38.96805006
 Pb                11.58432848   52.88976572   44.51178597
 Pb                11.60161302   46.78355450   44.50016190
 Pb                11.58999494   40.69903399   44.51193816
 Pb                11.52408007   34.60617371   44.65220350
 Pb                11.59481536   52.81073596   50.26135379
 Pb                11.66625747   46.73600294   50.18368249
 Pb                11.59264439   40.66961375   50.04635573
 Pb                11.51922106   34.61576943   50.42756672
 Pb                17.51793430   52.90920668   33.03861874
 Pb                17.31539706   46.82654993   33.23798249
 Pb                17.45460999   40.75261997   33.45153719
 Pb                17.48616449   34.72866672   33.26700483
 Pb                17.54529227   52.91491476   38.81486207
 Pb                17.41950768   46.81462715   38.91399221
 Pb                17.46724373   40.73265655   38.98490280
 Pb                17.52922642   34.61791675   38.97328290
 Pb                17.55164445   52.90815440   44.49353070
 Pb                17.45367324   46.80059647   44.50595896
 Pb                17.45793802   40.71565978   44.51822970
 Pb                17.52227964   34.61949339   44.65586564
 Pb                17.49181307   52.83316555   50.22907711
 Pb                17.36873804   46.76420630   50.15297151
 Pb                17.44452791   40.68744907   50.06711183
 Pb                17.52217822   34.62805368   50.43301826
 Pb                23.48190247   52.72106971   33.11186200
 Pb                23.33359856   46.75939462   33.32030678
 Pb                23.36737674   40.80671465   33.17731997
 Pb                23.43467645   34.83334736   33.09067683
 Pb                23.60083653   52.85602503   38.89002982
 Pb                23.42318825   46.79646829   38.91786151
 Pb                23.44465845   40.75881442   38.96927535
 Pb                23.58038521   34.68402394   38.90225186
 Pb                23.58616488   52.88493726   44.53454481
 Pb                23.45017560   46.81508071   44.55602199
 Pb                23.44722473   40.77154412   44.47724387
 Pb                23.59228310   34.70079195   44.57570381
 Pb                23.46644960   52.79331417   50.33573645
 Pb                23.38914399   46.81238588   50.12282800
 Pb                23.40074873   40.85667592   50.27220006
 Pb                23.47046380   34.88482082   50.35922979
 Br                 5.89897393   49.69908335   33.66718074
 Br                 5.90731476   43.79106205   33.51193364
 Br                 6.05431998   37.89352269   33.39408826
 Br                 5.83201759   49.74658453   38.85301299
 Br                 5.79742049   43.76615545   39.07066953
 Br                 5.80871690   37.77942648   38.98177017
 Br                 5.81769785   49.77025386   44.66795601
 Br                 5.77459566   43.78709008   44.38763434
 Br                 5.80707251   37.79922091   44.45424355
 Br                 5.91513745   49.75603641   49.81921940
 Br                 5.86439835   43.84104381   49.93262369
 Br                 5.94034213   37.94416677   50.00372256
 Br                11.80701893   49.79004018   33.39756387
 Br                11.69913654   43.77346790   33.46033432
 Br                11.61159043   37.76038316   33.73899763
 Br                11.64566327   49.81562582   39.03249314
 Br                11.59039361   43.77490517   38.98809401
 Br                11.60067023   37.72977566   38.92205725
 Br                11.61380537   49.82305665   44.41361100
 Br                11.60889287   43.78294483   44.48080796
 Br                11.60002691   37.73987553   44.55162676
 Br                11.75458230   49.77871760   50.12694721
 Br                11.65462078   43.77005805   49.95636787
 Br                11.62075187   37.75218489   49.83294399
 Br                17.22931476   49.77794045   33.42285301
 Br                17.31817930   43.76388547   33.46215986
 Br                17.43125179   37.75598965   33.73321428
 Br                17.39004587   49.80859608   38.97627630
 Br                17.42842150   43.77288271   39.00029774
 Br                17.43509203   37.73140495   38.93008420
 Br                17.42566706   49.82172840   44.46665387
 Br                17.41095372   43.78581286   44.46940947
 Br                17.43357517   37.74692958   44.55770080
 Br                17.30933195   49.79650368   50.02347501
 Br                17.35437088   43.78421940   49.99387808
 Br                17.41568121   37.76542155   49.84978265
 Br                23.10930559   49.67081598   33.59338782
 Br                23.10818744   43.76988623   33.49537842
 Br                22.98312978   37.87750334   33.40289438
 Br                23.18653875   49.75184202   38.84226553
 Br                23.22060564   43.77472322   39.04089633
 Br                23.22717522   37.79161621   38.99668924
 Br                23.20474251   49.78837805   44.63070911
 Br                23.23898387   43.80623064   44.42113344
 Br                23.22285162   37.82211245   44.45761820
 Br                23.11709911   49.75447125   49.85137421
 Br                23.13647076   43.84906350   49.96303845
 Br                23.07506823   37.95589931   50.01929592
 Br                 8.57309568   52.43579283   33.56117024
 Br                 8.71375830   46.74362406   33.88839240
 Br                 8.67050601   40.98525301   32.81423432
 Br                 8.64814219   35.07591402   33.54364923
 Br                 8.57240539   52.63992471   38.96941037
 Br                 8.63260474   46.74278955   38.47859352
 Br                 8.61529747   40.79044452   39.50794568
 Br                 8.56413488   34.90318489   38.85781784
 Br                 8.58239210   52.66132012   44.47844364
 Br                 8.61465066   46.73132382   45.02351330
 Br                 8.61120058   40.81390329   43.98251080
 Br                 8.55416331   34.92241663   44.62170401
 Br                 8.64837041   52.44568708   50.02079229
 Br                 8.66712653   46.73705645   49.54552684
 Br                 8.62504359   40.97463175   50.48064049
 Br                 8.59203474   35.14900890   49.89814361
 Br                14.49921168   52.98614228   33.07408115
 Br                14.50279956   46.70253484   32.08362872
 Br                14.51243518   40.72681457   34.08985135
 Br                14.52001943   34.95976724   33.47443528
 Br                14.52492890   52.77982892   38.92161191
 Br                14.50541522   46.70112081   39.66052143
 Br                14.51119258   40.79618421   38.30735211
 Br                14.51767608   34.78268947   39.09834782
 Br                14.52816439   52.73065183   44.49558254
 Br                14.50457602   46.77327049   43.87884612
 Br                14.50875435   40.73636848   45.19300889
 Br                14.51711304   34.78496387   44.43858282
 Br                14.52283223   52.67465651   49.89810636
 Br                14.50378339   46.61690278   51.17007026
 Br                14.51156986   40.74320835   49.41906973
 Br                14.51549303   34.76211649   50.38398894
 Br                20.42515022   52.41944544   33.51930228
 Br                20.29037264   46.73263995   33.88234077
 Br                20.35425894   40.97672174   32.80878445
 Br                20.39241581   35.06587225   33.55507963
 Br                20.47330770   52.61785438   38.90427487
 Br                20.37247358   46.73630643   38.46723126
 Br                20.40563500   40.79978287   39.52341961
 Br                20.47269856   34.91207193   38.87043712
 Br                20.47076481   52.64667890   44.49697406
 Br                20.39165298   46.73158355   45.02891733
 Br                20.40485941   40.82877377   43.97530579
 Br                20.48044052   34.93445602   44.62622406
 Br                20.39802493   52.47471931   49.99616031
 Br                20.33659554   46.76041485   49.54324241
 Br                20.38319115   41.01410374   50.56847805
 Br                20.43904786   35.15493103   49.90454820
 Cl                 5.69410049   52.64935290   36.07814452
 Cl                 5.10345848   46.59119661   36.14372592
 Cl                 5.93047588   40.82377826   36.08263282
 Cl                 5.75126299   35.01825403   35.98571276
 Cl                 5.69289135   52.58747639   41.77156968
 Cl                 6.05219172   46.94983947   41.75821958
 Cl                 4.95830172   40.69760155   41.70688806
 Cl                 5.79774222   34.90084734   41.70550080
 Cl                 5.81031413   52.72902986   47.46744316
 Cl                 4.93748274   46.63400899   47.35108367
 Cl                 5.85658939   40.86401194   47.33717505
 Cl                 5.69079301   35.05566643   47.41007319
 Cl                11.67523455   52.78575264   36.02327339
 Cl                12.30780986   46.93398076   36.14179859
 Cl                10.77373037   40.77352365   36.20615095
 Cl                11.73617023   34.41940796   36.09009345
 Cl                11.63079329   52.96852415   41.70632871
 Cl                10.89103991   46.83710722   41.72980491
 Cl                12.30933475   40.62196116   41.72594879
 Cl                11.41596096   34.71143528   41.76726898
 Cl                11.57430104   52.81713748   47.38631051
 Cl                12.26451287   46.94364242   47.32045128
 Cl                10.82308578   40.75120597   47.25015436
 Cl                11.78912224   34.58640831   47.45380252
 Cl                17.33848975   52.79773601   36.00514961
 Cl                16.67037728   46.89563658   36.14006436
 Cl                18.25652751   40.77407848   36.21177823
 Cl                17.30416686   34.43309157   36.09544636
 Cl                17.46446359   52.91191821   41.68984140
 Cl                18.11463212   46.89171964   41.72707204
 Cl                16.72128255   40.62020356   41.73569321
 Cl                17.61452212   34.71338946   41.77216298
 Cl                17.45320398   52.88392000   47.37324531
 Cl                16.69714272   46.88576999   47.31345231
 Cl                18.21185009   40.76793532   47.26709135
 Cl                17.25185027   34.61025086   47.45739786
 Cl                23.31859222   52.59126819   36.03939822
 Cl                23.86026486   46.59056173   36.11284615
 Cl                23.09579027   40.81604372   36.08545772
 Cl                23.28775463   35.01929544   35.99908687
 Cl                23.23975493   52.52615398   41.73452805
 Cl                23.00901224   46.91212274   41.74678527
 Cl                24.07662412   40.74848148   41.71755716
 Cl                23.24170042   34.92307555   41.71771744
 Cl                23.25602221   52.67887792   47.44231750
 Cl                24.02688694   46.65448413   47.36331037
 Cl                23.14436912   40.87513577   47.35446203
 Cl                23.34103855   35.07704877   47.42016598

     416
Figure 7a | Br3_NC | Monomer
 Cs        16.5456838221       33.6540445693       33.7471773471
 Cs        22.4924744023       33.7075066204       33.7334222807
 Cs        28.4392695710       33.7029862469       33.7058795758
 Cs        11.3396318735       28.4306972536       33.7374231045
 Cs        11.3126655123       22.5040667217       33.7315777958
 Cs        11.3503861578       16.5740675679       33.7476568513
 Cs        16.7414342677       28.2528376086       33.7859766503
 Cs        16.7572366803       22.5062631842       33.7871049277
 Cs        16.7456900206       16.7556315579       33.7872290616
 Cs        16.5546656713       11.3414225275       33.7440760521
 Cs        22.5261905114       28.2509839781       33.7896157075
 Cs        22.5495197558       22.5084943722       33.8070604992
 Cs        22.5285249258       16.7582702426       33.7881954993
 Cs        22.4977751907       11.2750206549       33.7170999223
 Cs        28.2894309519       28.2934026331       33.7714891291
 Cs        28.4720973386       22.5162801587       33.8147810028
 Cs        28.3069858858       16.6949914353       33.7567439018
 Cs        28.4438234471       11.2439341824       33.6455918504
 Cs        33.6879539787       28.4836329562       33.7605220229
 Cs        33.7332074903       16.5190449895       33.7176625491
 Br        13.9998536637       30.9825732204       34.4533455319
 Br        13.6852890962       25.4077901934       34.4707195811
 Br        13.6925928424       19.5899044345       34.4714329110
 Br        14.0147185574       14.0136786234       34.4548020819
 Br        19.5742290154       31.3301517535       34.4792190042
 Br        19.5974026508       25.4111954110       34.4463131508
 Br        19.6033034714       19.5819499633       34.4468536018
 Br        19.5954708953       13.6530733401       34.4767166635
 Br        25.3953518633       31.3535022792       34.4648067685
 Br        25.4264383491       25.4359311694       34.4465475409
 Br        25.4400644772       19.5351728799       34.4473268890
 Br        25.4422124969       13.5975575736       34.4516025085
 Br        30.9909915299       31.0907929319       34.4214837749
 Br        31.0337670191       13.8562662424       34.3925971365
 Br        31.1536868662       19.1318830310       34.4624382200
 Br        31.1133865088       25.8113450790       34.4739496299
 Cs        16.5578530299       33.7100553413       11.3040244754
 Cs        22.5020743594       33.7069818677       11.2672194678
 Cs        28.4526488363       33.6439903481       11.2439360088
 Cs        11.3187023080       28.4867861202       11.2351126733
 Cs        11.3284035212       16.5188532289       11.2236283620
 Cs        16.7055246834       28.2946234719       11.2309562216
 Cs        16.5070555349       22.5098758580       11.1849550709
 Cs        16.7096708396       16.7148408602       11.2299122884
 Cs        16.5650876363       11.2870303734       11.3066206970
 Cs        22.4637841086       28.2508768681       11.2109002237
 Cs        22.4344918360       22.5088402045       11.1921335079
 Cs        22.4640094299       16.7588189538       11.2108275527
 Cs        22.5049060224       11.2742820417       11.2820620161
 Cs        28.2532268252       28.2491879239       11.2137557639
 Cs        28.2383754772       22.5043453008       11.2131518452
 Cs        28.2725508835       16.7354798194       11.2248206605
 Cs        28.4518324081       11.2957284917       11.2992824016
 Cs        33.6679540203       28.4229764265       11.2670130113
 Cs        33.7095268061       22.5016417374       11.2846899666
 Cs        33.7118029673       16.5767720457       11.3077705347
 Br        14.0153178677       31.0997678853       10.5799824324
 Br        13.8929956683       25.8134966838       10.5269796540
 Br        13.8998846848       19.1883008362       10.5251410994
 Br        14.0294988607       13.8989233728       10.5788077973
 Br        19.6101760867       31.3576266018       10.5366054192
 Br        19.5834467848       25.4413665873       10.5544487036
 Br        19.5911880085       19.5505505954       10.5534424979
 Br        19.6307076415       13.6277647114       10.5388939589
 Br        25.4314545064       31.3228486040       10.5208123754
 Br        25.4131286014       25.4067950964       10.5531331117
 Br        25.4316296009       19.5617175944       10.5520717526
 Br        25.4790403222       13.6228858410       10.5307304025
 Br        31.0070953180       30.9685698937       10.5465563720
 Br        31.3336736556       25.3875107337       10.5328098435
 Br        31.3619964743       19.5454161928       10.5405866609
 Br        31.0525830766       13.9682523829       10.5736988707
 Cs        33.7687245550       28.2924178555       16.7169324689
 Cs        33.7928265814       22.5391415668       16.7793937805
 Cs        33.7875013656       16.7480176842       16.7455966886
 Cs        33.8130959401       28.4702897518       22.5411330499
 Cs        33.8234989560       22.5698675302       22.5591375434
 Cs        33.7920620952       16.7806143804       22.5315911210
 Cs        33.7535800271       28.3378189198       28.3261208967
 Cs        33.8200713474       22.5542064124       28.4442091376
 Cs        33.7689382943       16.7087364688       28.2905431782
 Br        34.4201983610       31.0049085485       13.8752510280
 Br        34.4570020452       25.4062013898       13.6133625714
 Br        34.4699060799       19.5483388359       13.6326434775
 Br        34.4436013263       13.9718639984       13.9741780908
 Br        34.4610498023       31.1354663233       19.1542181190
 Br        34.4528941686       25.4283966693       19.5556750631
 Br        34.4570309981       19.5750520504       19.5775069982
 Br        34.4688336358       13.6296107861       19.5526482602
 Br        34.4398808731       31.1820203087       25.8184756417
 Br        34.4512268684       25.4583956559       25.4620105373
 Br        34.4554115112       19.5549518813       25.4292526243
 Br        34.4504032181       13.6043894818       25.4135218731
 Br        34.3876060243       31.1246670882       31.1155579462
 Br        34.4576094561       25.8359012183       31.1808914448
 Br        34.4747407896       19.1280410280       31.1491676766
 Br        34.4082558108       13.8606005761       31.0104220406
 Cs        11.2482010105       28.3281646882       16.6758817853
 Cs        11.1876736006       22.5137493759       16.5768429811
 Cs        11.2472914353       16.6782208106       16.6664577299
 Cs        11.1895646162       28.4331929634       22.4605707000
 Cs        11.1805395837       22.5122051851       22.4420963853
 Cs        11.1835411376       16.5988391045       22.4596804466
 Cs        11.2344132222       28.2854774617       28.2839764119
 Cs        11.2192216568       22.5086318266       28.2141240123
 Cs        11.2343507042       16.7197473124       28.2947352573
 Br        10.6178004178       31.1331620214       13.8864894512
 Br        10.5413314251       25.8495582034       13.8051107165
 Br        10.5438724004       19.1435717752       13.7911889987
 Br        10.6288551021       13.8629731432       13.8744058169
 Br        10.5588316511       31.1773415878       19.1787416948
 Br        10.5487253358       25.4428272585       19.5390274079
 Br        10.5448956839       19.5575018613       19.5422719479
 Br        10.5442274704       13.8140218097       19.1553737269
 Br        10.5387425398       31.1340953902       25.8507430170
 Br        10.5489932909       25.4193609563       25.4473757356
 Br        10.5466258482       19.5788990572       25.4460321019
 Br        10.5258193549       13.8532688523       25.8757846188
 Br        10.5865999981       31.0191789623       31.1241594524
 Br        10.5524282976       25.4241981632       31.4039382679
 Br        10.5580612069       19.5643317524       31.4115245954
 Br        10.5988297308       13.9739133881       31.1367864210
 Cs        11.3336787451       11.2248902353       16.5334455467
 Cs        11.2825977593       11.2730973848       28.4681301466
 Cs        16.7113870501       11.2275465618       16.7239580454
 Cs        16.4998981804       11.1909182316       22.4960461490
 Cs        16.6922351683       11.2421112960       28.2974046901
 Cs        22.4626596177       11.2077919874       16.7584322584
 Cs        22.4331564700       11.1879098223       22.5006886383
 Cs        22.4606134464       11.2092721756       28.2431174748
 Cs        28.2715796773       11.2222200549       16.7339788568
 Cs        28.2369545577       11.2103527389       22.4982376836
 Cs        28.2483862084       11.2098174587       28.2428252334
 Cs        33.7104327819       11.3055731815       16.5746572124
 Cs        33.7051498762       11.2798682450       22.4978693372
 Cs        33.6562027575       11.2549956283       28.4206966845
 Br        14.0324526875       10.5673410755       13.9221191683
 Br        13.9038344060       10.5391128867       19.2094506136
 Br        13.8627689643       10.5509022888       25.8448484664
 Br        13.9766449830       10.5940325642       31.1304157981
 Br        19.6360215869       10.5313779208       13.6415007725
 Br        19.5874434445       10.5542842314       19.5574889333
 Br        19.5670944201       10.5543949360       25.4641360832
 Br        19.5704900278       10.5409245047       31.3913595351
 Br        25.4801800822       10.5273232214       13.6276478787
 Br        25.4299105296       10.5498950428       19.5658269384
 Br        25.4059104143       10.5502989261       25.4107842042
 Br        25.4120530559       10.5197732557       31.3354473742
 Br        31.0521523410       10.5710072850       13.9708716171
 Br        31.3598167846       10.5375897052       19.5479696528
 Br        31.3248812364       10.5292815463       25.3881332067
 Br        30.9916220149       10.5419807895       30.9697420770
 Cs        11.3263896396       33.7662642896       16.5495263492
 Cs        11.2730484212       33.7151953563       28.4512779194
 Cs        16.7191674835       33.7723306894       16.7243268663
 Cs        16.5362804559       33.8095978867       22.4948010345
 Cs        16.6984068448       33.7580866394       28.2966254660
 Cs        22.4929261378       33.7832716693       16.7645356498
 Cs        22.4898614085       33.8129737497       22.5004317220
 Cs        22.4924859796       33.7832923948       28.2367206330
 Cs        28.2992699355       33.7586396271       16.6941861629
 Cs        28.4369365680       33.8165301164       22.5075995582
 Cs        28.2766541426       33.7740413522       28.2857310827
 Cs        33.7406934887       33.7065654463       16.5349864003
 Cs        33.6845534249       33.7624175411       28.4631080658
 Br        14.0178100419       34.4292899312       13.9234351807
 Br        13.9076144314       34.4644194917       19.2079156177
 Br        13.8633989400       34.4520781332       25.8471521049
 Br        13.9613012930       34.4020895534       31.1277753996
 Br        19.6188675880       34.4628752625       13.6268513254
 Br        19.5969863683       34.4477237695       19.5554568685
 Br        19.5758915847       34.4482357638       25.4661168209
 Br        19.5505174468       34.4537950610       31.4093268608
 Br        25.4635709298       34.4492463366       13.5832251843
 Br        25.4286349337       34.4511707623       19.5367465211
 Br        25.4070275880       34.4509338882       25.4430631989
 Br        25.3937939384       34.4599316139       31.3798148360
 Br        31.0486485368       34.3905300687       13.8614958716
 Br        31.1500407675       34.4651823507       19.1319040896
 Br        31.1010883790       34.4786281133       25.8098995508
 Br        30.9911322308       34.4211819671       31.0882347318
 Cs        16.6865527666       28.2776309287       16.7342933393
 Cs        16.6432989357       22.5065601591       16.6850396936
 Cs        16.6807175805       16.7336409124       16.7304141018
 Cs        16.6582356503       28.3233911055       22.4905927696
 Cs        16.6659900888       22.5082945085       22.4778199735
 Cs        16.6447499147       16.6909450991       22.4907509412
 Cs        16.7050973673       28.2851370883       28.2462516371
 Cs        16.7067610814       22.5058338134       28.2537049531
 Cs        16.7006477017       16.7253112919       28.2504844870
 Cs        22.4881884779       28.2869903696       16.7352712553
 Cs        22.4702325489       22.5087267996       16.7169815001
 Cs        22.4792331627       16.7277977337       16.7270575352
 Cs        22.4935141082       28.3106915069       22.5003211286
 Cs        22.4891434046       22.5126730995       22.5004965933
 Cs        22.4709438864       16.7178155381       22.5003277644
 Cs        22.5030743286       28.2872675897       28.2653617683
 Cs        22.5163022719       22.5086864752       28.2825517486
 Cs        22.4962333413       16.7278024382       28.2733064779
 Cs        28.2878105827       28.2898328442       16.7505288922
 Cs        28.2828466535       22.5140889075       16.7391963059
 Cs        28.2757087134       16.7369764114       16.7359544570
 Cs        28.3308365365       28.3363990714       22.5103997562
 Cs        28.3102035760       22.5305927931       22.5231432181
 Cs        28.2831118395       16.7390893668       22.5088533282
 Cs        28.3045502561       28.2834650637       28.2707624704
 Cs        28.3435406667       22.5160553172       28.3234836763
 Cs        28.2926687244       16.7475845980       28.2814188756
 Pb        13.5396068732       31.4664680882       13.5471190133
 Pb        13.4295664911       25.4719187384       13.4366724051
 Pb        13.4309163577       19.5343484452       13.4346430594
 Pb        13.5469036618       13.5377154020       13.5436731239
 Pb        13.4574928647       31.5492273772       19.5375491355
 Pb        13.4961175170       25.4959352617       19.4761201530
 Pb        13.4886290652       19.5136157507       19.4746173723
 Pb        13.4327224405       13.4576116356       19.5346041028
 Pb        13.4463018529       31.5410890948       25.4677451338
 Pb        13.5130251616       25.4967627676       25.4215190492
 Pb        13.5069298718       19.5115453020       25.4225179936
 Pb        13.4224105933       13.4652645007       25.4711898005
 Pb        13.5200540828       31.4676804427       31.4669992223
 Pb        13.5695730626       25.4726351942       31.4300997814
 Pb        13.5726077804       19.5300053303       31.4319363506
 Pb        13.5282170731       13.5348532295       31.4711526643
 Pb        19.5360005104       31.4453732267       13.5611684894
 Pb        19.4659877090       25.4595434345       13.5278694582
 Pb        19.4674567925       19.5483188524       13.5258442827
 Pb        19.5435112185       13.5584120926       13.5610756256
 Pb        19.5049001456       31.4790620897       19.5482064273
 Pb        19.5037907845       25.4780051721       19.5241885917
 Pb        19.4948086615       19.5364995628       19.5229162352
 Pb        19.4687725331       13.5329925695       19.5473859700
 Pb        19.4961401292       31.4831794253       25.4577172516
 Pb        19.5229757343       25.4811153253       25.4542899216
 Pb        19.5152038737       19.5333057604       25.4553496602
 Pb        19.4613824908       13.5295026067       25.4584781092
 Pb        19.5175980907       31.4432607670       31.4499495736
 Pb        19.5691778162       25.4615955716       31.4525905678
 Pb        19.5728658714       19.5456172281       31.4543504024
 Pb        19.5260908558       13.5603480001       31.4501362115
 Pb        25.4826764523       31.4409923447       13.5489817440
 Pb        25.4266136007       25.4591728177       13.5456458025
 Pb        25.4310667974       19.5405709551       13.5407058644
 Pb        25.4930577608       13.5503457412       13.5504603367
 Pb        25.4985039055       31.4899083198       19.5420723510
 Pb        25.4668283647       25.4896299187       19.5449197093
 Pb        25.4548379106       19.5452406903       19.5403650055
 Pb        25.4315326957       13.5420420846       19.5382365562
 Pb        25.4892624460       31.4859744422       25.4534770862
 Pb        25.4854654155       25.4870082211       25.4768575345
 Pb        25.4751443117       19.5487564275       25.4808131187
 Pb        25.4237961162       13.5450463887       25.4549254444
 Pb        25.4639330615       31.4449358890       31.4413506268
 Pb        25.5275543541       25.4590494774       31.4739690892
 Pb        25.5343643475       19.5438618533       31.4795772269
 Pb        25.4748443143       13.5486574947       31.4377485409
 Pb        31.4804987592       31.4603204771       13.5303110850
 Pb        31.4303682564       25.4650408060       13.5708529670
 Pb        31.4398154213       19.5198950977       13.5711578264
 Pb        31.4943959303       13.5213202688       13.5214122068
 Pb        31.5498841945       31.5646670533       19.5303056351
 Pb        31.4790927711       25.5317536892       19.5789889593
 Pb        31.4668071834       19.5764115831       19.5746595627
 Pb        31.4397536902       13.5706476269       19.5192368496
 Pb        31.5374284689       31.5734989948       25.4653690678
 Pb        31.4947597347       25.5323549645       25.5265102797
 Pb        31.4856458176       19.5803723318       25.5276377227
 Pb        31.4273927257       13.5688370968       25.4636553425
 Pb        31.4602383124       31.4638802466       31.4568747427
 Pb        31.5634857267       25.4717186874       31.5674448570
 Pb        31.5737793394       19.5290358517       31.5604256043
 Pb        31.4725476821       13.5260492793       31.4582461589
 Br        13.9043353296       28.4226418551       13.8463770592
 Br        13.7135167239       22.4974766373       13.7314246040
 Br        13.9108679208       16.5720600622       13.8425966245
 Br        13.7703762427       28.4479110474       19.6061789943
 Br        13.7132123327       22.4984481425       19.5644590007
 Br        13.7588602055       16.5497962407       19.6049685561
 Br        13.7546154345       28.4414151617       25.4058345676
 Br        13.7443266985       22.4978891062       25.3925981237
 Br        13.7427778194       16.5554443136       25.4077258623
 Br        13.8684382192       28.3944631691       31.1884612549
 Br        13.8221868954       22.4963346960       31.1846102712
 Br        13.8763633928       16.5990790396       31.1924719933
 Br        19.6309185339       28.4296797153       13.7438667360
 Br        19.5618105640       22.4960836967       13.7271354769
 Br        19.6438983769       16.5626938660       13.7397547233
 Br        19.5878208532       28.4347099175       19.5776186953
 Br        19.5771760525       22.4970079169       19.5637151209
 Br        19.5869442106       16.5612627699       19.5777080188
 Br        19.5763231583       28.4358925323       25.4279382650
 Br        19.5785869719       22.4969063174       25.4434051535
 Br        19.5767524787       16.5601506624       25.4277879409
 Br        19.6134373629       28.4238011126       31.2844730210
 Br        19.6051978878       22.4958376991       31.2297268594
 Br        19.6270078285       16.5686928390       31.2901517286
 Br        25.3956780710       28.4183045141       13.7192352604
 Br        25.4146335317       22.4874180991       13.7628688467
 Br        25.4228333212       16.5554974835       13.7176554191
 Br        25.4348461832       28.4374449882       19.5684918107
 Br        25.4434373307       22.4962534313       19.5641198885
 Br        25.4531792701       16.5564558954       19.5535436542
 Br        25.4238001371       28.4366654484       25.4271907652
 Br        25.4408066165       22.4967956761       25.4314800310
 Br        25.4458664967       16.5572666253       25.4401822107
 Br        25.3774646818       28.4257593005       31.2556339628
 Br        25.4570669562       22.4888452193       31.2806933200
 Br        25.4021612329       16.5509556366       31.2531023390
 Br        31.1371586101       28.3785419708       13.8125312009
 Br        31.1906233840       22.4730226408       13.8184802969
 Br        31.1709681146       16.5650052776       13.8472061164
 Br        31.2430140315       28.4531444400       19.6004940697
 Br        31.2583277377       22.5108267385       19.6025920127
 Br        31.2906833276       16.5691576524       19.5957153427
 Br        31.2258763434       28.4602394946       25.3919942316
 Br        31.2935098544       22.5126350310       25.4431738387
 Br        31.2636789476       16.5641338984       25.3836986717
 Br        31.0999806099       28.4110158699       31.1525649994
 Br        31.2973081108       22.4776608065       31.2835651162
 Br        31.1309038163       16.5359525117       31.1158903629
 Br        13.9081775388       31.1558453848       16.5873029358
 Br        13.7646663572       25.3938595919       16.5393066805
 Br        13.7589113380       19.6058110414       16.5378551153
 Br        13.9122588691       13.8423935111       16.5872541822
 Br        13.7293677963       31.2611370882       22.5193714504
 Br        13.7075493182       25.4392647193       22.4863985664
 Br        13.7090210112       19.5647495705       22.4862077515
 Br        13.7026727311       13.7421374910       22.5198587037
 Br        13.8710213277       31.1188793432       28.4598442262
 Br        13.7406068187       25.3857899984       28.4353505484
 Br        13.7380994367       19.6107570075       28.4359726480
 Br        13.8768274014       13.8778361475       28.4607263283
 Br        19.6388879776       31.2593771371       16.5696144106
 Br        19.5796086675       25.4295844282       16.5632824171
 Br        19.5863994288       19.5613491566       16.5625935671
 Br        19.6436125885       13.7412413968       16.5715181734
 Br        19.5563444260       31.2871229988       22.5076672549
 Br        19.5741188660       25.4266496044       22.5001643213
 Br        19.5697171108       19.5689552647       22.5000943514
 Br        19.5496796753       13.7145038996       22.5076218359
 Br        19.6019582398       31.2540161914       28.4471671121
 Br        19.5599055789       25.4433791895       28.4385569783
 Br        19.5673926229       19.5465583753       28.4390433466
 Br        19.6071966210       13.7483817236       28.4450194368
 Br        25.4043146205       31.2576498452       16.5530075631
 Br        25.4532615186       25.4344755048       16.5612721424
 Br        25.4539254518       19.5483563915       16.5599104803
 Br        25.4208107952       13.7149324064       16.5596765762
 Br        25.4437616403       31.2856887258       22.4931138472
 Br        25.4337476693       25.4323342549       22.5000870608
 Br        25.4404416471       19.5574759141       22.4996959729
 Br        25.4086103303       13.7589929625       22.4919373802
 Br        25.3668455380       31.2628072635       28.4317453705
 Br        25.4317497594       25.4218721858       28.4373196344
 Br        25.4357287693       19.5639550930       28.4387831082
 Br        25.3807565251       13.7109443462       28.4222810031
 Br        31.1351794652       31.1138477666       16.5406294037
 Br        31.2615440399       25.3806216719       16.5677853858
 Br        31.2907144736       19.5935877100       16.5725370199
 Br        31.1703648950       13.8445012477       16.5688709376
 Br        31.2684713248       31.2849992152       22.4812587078
 Br        31.2954819701       25.4476730872       22.5150132453
 Br        31.2583115783       19.5992857060       22.5138308684
 Br        31.1882576838       13.8156274050       22.4771253442
 Br        31.0966182184       31.1551256839       28.4137805817
 Br        31.2332547183       25.3912161355       28.4606296393
 Br        31.2560685886       19.5982908242       28.4551900226
 Br        31.1292069456       13.8062105185       28.3820411423
 Br        16.6379050607       31.1663172766       13.8433233508
 Br        16.5580976717       25.3855134034       13.7631332009
 Br        16.5623040147       19.6106132528       13.7641164806
 Br        16.6533128899       13.8322327399       13.8431108168
 Br        16.5750568865       31.2348054882       19.6180017227
 Br        16.5661552388       25.4122191851       19.5884159441
 Br        16.5638209075       19.5807028593       19.5846646676
 Br        16.5614873187       13.7707746000       19.6237888504
 Br        16.5520823040       31.2373776642       25.4125179210
 Br        16.5641460249       25.4172306960       25.4260465416
 Br        16.5631594846       19.5741080296       25.4298485194
 Br        16.5412286165       13.7686016056       25.4072816407
 Br        16.5913892161       31.1238010151       31.1947078982
 Br        16.5849801671       25.3835625977       31.2757594545
 Br        16.5919241206       19.6100646943       31.2740524020
 Br        16.6079975843       13.8733508452       31.1951749648
 Br        22.5277681346       31.1851474502       13.8087942279
 Br        22.4933859300       25.3946764870       13.7625800300
 Br        22.5013377895       19.5889220361       13.7574415290
 Br        22.5511473066       13.8055331990       13.8098761482
 Br        22.5143021247       31.2490295137       19.6035459892
 Br        22.5063048404       25.4201974109       19.5670528079
 Br        22.5066660457       19.5638418459       19.5706189386
 Br        22.4997788503       13.7535477990       19.5972766533
 Br        22.4925713212       31.2489019370       25.3969970426
 Br        22.5037386818       25.4213592090       25.4329589625
 Br        22.5054268614       19.5619082329       25.4301695419
 Br        22.4816652577       13.7547317751       25.4014560159
 Br        22.4820529326       31.1854477031       31.1919627990
 Br        22.5175738000       25.3951685589       31.2380498927
 Br        22.5285440555       19.5899951226       31.2421266520
 Br        22.5055162760       13.8066251810       31.1893144564
 Br        28.4179553469       31.1163434182       13.8025805674
 Br        28.4263904602       25.3700735090       13.7198994854
 Br        28.4390890234       19.5840064800       13.7252158186
 Br        28.4525101266       13.8390577977       13.8423286096
 Br        28.4536934558       31.2489700983       19.5864741724
 Br        28.4440361116       25.4174237663       19.5753389967
 Br        28.4479646608       19.5547624876       19.5599079040
 Br        28.4377542730       13.7225658430       19.5880482093
 Br        28.4297523800       31.2459961477       25.3842753847
 Br        28.4407590170       25.4112835811       25.4119895747
 Br        28.4453250215       19.5668615352       25.4226861091
 Br        28.4184840847       13.7187923753       25.3732552814
 Br        28.3704598020       31.1617099476       31.1609383452
 Br        28.4490208742       25.3765238318       31.2406694156
 Br        28.4664536087       19.5887230368       31.2424350587
 Br        28.4020172872       13.7991776125       31.1166044414
832
Figure 7a | Br3_NC | Dimer (0.5 nm Apart)
 Cs                 8.51479327   25.79322819   25.74717962
 Cs                14.46158385   25.84669025   25.73342455
 Cs                20.40837902   25.84216987   25.70588184
 Cs                 3.30874132   20.56988088   25.73742537
 Cs                 3.28177496   14.64325035   25.73158006
 Cs                 3.31949561    8.71325119   25.74765912
 Cs                 8.71054372   20.39202123   25.78597892
 Cs                 8.72634613   14.64544681   25.78710720
 Cs                 8.71479947    8.89481518   25.78723133
 Cs                 8.52377512    3.48060615   25.74407832
 Cs                14.49529996   20.39016760   25.78961798
 Cs                14.51862921   14.64767800   25.80706277
 Cs                14.49763438    8.89745387   25.78819777
 Cs                14.46688464    3.41420428   25.71710219
 Cs                20.25854040   20.43258626   25.77149140
 Cs                20.44120679   14.65546378   25.81478327
 Cs                20.27609534    8.83417506   25.75674617
 Cs                20.41293290    3.38311781   25.64559412
 Cs                25.65706343   20.62281658   25.76052429
 Cs                25.70231694    8.65822861   25.71766482
 Br                 5.96896311   23.12175685   26.45334780
 Br                 5.65439855   17.54697382   26.47072185
 Br                 5.66170229   11.72908806   26.47143518
 Br                 5.98382801    6.15286225   26.45480435
 Br                11.54333847   23.46933538   26.47922127
 Br                11.56651210   17.55037904   26.44631542
 Br                11.57241292   11.72113359   26.44685587
 Br                11.56458035    5.79225696   26.47671893
 Br                17.36446131   23.49268590   26.46480904
 Br                17.39554780   17.57511479   26.44654981
 Br                17.40917393   11.67435650   26.44732916
 Br                17.41132195    5.73674120   26.45160478
 Br                22.96010098   23.22997656   26.42148604
 Br                23.00287647    5.99544987   26.39259941
 Br                23.12279632   11.27106666   26.46244049
 Br                23.08249596   17.95052870   26.47395190
 Cs                 8.52696248   25.84923897    3.30402674
 Cs                14.47118381   25.84616549    3.26722174
 Cs                20.42175829   25.78317397    3.24393828
 Cs                 3.28781176   20.62596974    3.23511494
 Cs                 3.29751297    8.65803685    3.22363063
 Cs                 8.67463413   20.43380710    3.23095849
 Cs                 8.47616499   14.64905948    3.18495734
 Cs                 8.67878029    8.85402448    3.22991456
 Cs                 8.53419709    3.42621400    3.30662297
 Cs                14.43289356   20.39006049    3.21090249
 Cs                14.40360129   14.64802383    3.19213578
 Cs                14.43311888    8.89800258    3.21082982
 Cs                14.47401547    3.41346567    3.28206428
 Cs                20.22233628   20.38837155    3.21375803
 Cs                20.20748493   14.64352893    3.21315411
 Cs                20.24166033    8.87466344    3.22482293
 Cs                20.42094186    3.43491212    3.29928467
 Cs                25.63706347   20.56216005    3.26701528
 Cs                25.67863626   14.64082536    3.28469224
 Cs                25.68091242    8.71595567    3.30777280
 Br                 5.98442732   23.23895151    2.57998470
 Br                 5.86210512   17.95268031    2.52698192
 Br                 5.86899414   11.32748446    2.52514337
 Br                 5.99860831    6.03810700    2.57881007
 Br                11.57928554   23.49681023    2.53660769
 Br                11.55255624   17.58055021    2.55445097
 Br                11.56029746   11.68973422    2.55344477
 Br                11.59981709    5.76694834    2.53889623
 Br                17.40056396   23.46203223    2.52081464
 Br                17.38223805   17.54597872    2.55313538
 Br                17.40073905   11.70090122    2.55207402
 Br                17.44814977    5.76206947    2.53073267
 Br                22.97620477   23.10775352    2.54655864
 Br                23.30278311   17.52669436    2.53281211
 Br                23.33110592   11.68459982    2.54058893
 Br                23.02169253    6.10743601    2.57370114
 Cs                25.73783401   20.43160148    8.71693474
 Cs                25.76193603   14.67832519    8.77939605
 Cs                25.75661082    8.88720131    8.74559896
 Cs                25.78220539   20.60947338   14.54113532
 Cs                25.79260841   14.70905115   14.55913981
 Cs                25.76117155    8.91979801   14.53159339
 Cs                25.72268948   20.47700254   20.32612317
 Cs                25.78918080   14.69339004   20.44421141
 Cs                25.73804774    8.84792009   20.29054545
 Br                26.38930781   23.14409217    5.87525330
 Br                26.42611150   17.54538501    5.61336484
 Br                26.43901553   11.68752246    5.63264575
 Br                26.41271078    6.11104762    5.97418036
 Br                26.43015925   23.27464995   11.15422039
 Br                26.42200362   17.56758029   11.55567733
 Br                26.42614045   11.71423568   11.57750927
 Br                26.43794309    5.76879441   11.55265053
 Br                26.40899032   23.32120393   17.81847791
 Br                26.42033632   17.59757928   17.46201281
 Br                26.42452096   11.69413551   17.42925489
 Br                26.41951267    5.74357311   17.41352414
 Br                26.35671547   23.26385071   23.11556021
 Br                26.42671891   17.97508484   23.18089371
 Br                26.44385024   11.26722465   23.14916995
 Br                26.37736526    5.99978420   23.01042431
 Cs                 3.21731046   20.46734831    8.67588405
 Cs                 3.15678305   14.65293300    8.57684525
 Cs                 3.21640089    8.81740444    8.66646000
 Cs                 3.15867407   20.57237659   14.46057297
 Cs                 3.14964903   14.65138881   14.44209865
 Cs                 3.15265059    8.73802273   14.45968272
 Cs                 3.20352267   20.42466109   20.28397868
 Cs                 3.18833111   14.64781545   20.21412628
 Cs                 3.20346015    8.85893094   20.29473753
 Br                 2.58690987   23.27234565    5.88649172
 Br                 2.51044088   17.98874183    5.80511299
 Br                 2.51298185   11.28275540    5.79119127
 Br                 2.59796455    6.00215677    5.87440809
 Br                 2.52794110   23.31652521   11.17874396
 Br                 2.51783479   17.58201088   11.53902968
 Br                 2.51400513   11.69668549   11.54227422
 Br                 2.51333692    5.95320543   11.15537600
 Br                 2.50785199   23.27327901   17.85074529
 Br                 2.51810274   17.55854458   17.44737800
 Br                 2.51573530   11.71808268   17.44603437
 Br                 2.49492881    5.99245248   17.87578689
 Br                 2.55570945   23.15836259   23.12416172
 Br                 2.52153775   17.56338179   23.40394054
 Br                 2.52717066   11.70351538   23.41152686
 Br                 2.56793918    6.11309701   23.13678869
 Cs                 3.30278820    3.36407386    8.53344782
 Cs                 3.25170721    3.41228101   20.46813242
 Cs                 8.68049650    3.36673019    8.72396031
 Cs                 8.46900763    3.33010186   14.49604842
 Cs                 8.66134462    3.38129492   20.29740696
 Cs                14.43176907    3.34697561    8.75843453
 Cs                14.40226592    3.32709345   14.50069091
 Cs                14.42972290    3.34845580   20.24311974
 Cs                20.24068913    3.36140368    8.73398113
 Cs                20.20606401    3.34953636   14.49823995
 Cs                20.21749566    3.34900108   20.24282750
 Cs                25.67954223    3.44475681    8.57465948
 Cs                25.67425933    3.41905187   14.49787161
 Cs                25.62531221    3.39417925   20.42069895
 Br                 6.00156214    2.70652470    5.92212144
 Br                 5.87294386    2.67829651   11.20945288
 Br                 5.83187841    2.69008591   17.84485073
 Br                 5.94575443    2.73321619   23.13041807
 Br                11.60513104    2.67056155    5.64150304
 Br                11.55655289    2.69346786   11.55749120
 Br                11.53620387    2.69357856   17.46413835
 Br                11.53959948    2.68010813   23.39136180
 Br                17.44928953    2.66650685    5.62765015
 Br                17.39901998    2.68907867   11.56582921
 Br                17.37501986    2.68948255   17.41078647
 Br                17.38116251    2.65895688   23.33544964
 Br                23.02126179    2.71019091    5.97087389
 Br                23.32892624    2.67677333   11.54797192
 Br                23.29399069    2.66846517   17.38813548
 Br                22.96073147    2.68116441   22.96974435
 Cs                 3.29549909   25.90544791    8.54952862
 Cs                 3.24215787   25.85437898   20.45128019
 Cs                 8.68827693   25.91151431    8.72432913
 Cs                 8.50538991   25.94878151   14.49480330
 Cs                 8.66751630   25.89727026   20.29662773
 Cs                14.46203559   25.92245529    8.76453792
 Cs                14.45897086   25.95215737   14.50043399
 Cs                14.46159543   25.92247602   20.23672290
 Cs                20.26837939   25.89782325    8.69418843
 Cs                20.40604602   25.95571374   14.50760183
 Cs                20.24576359   25.91322498   20.28573335
 Cs                25.70980294   25.84574907    8.53498867
 Cs                25.65366288   25.90160117   20.46311033
 Br                 5.98691949   26.56847356    5.92343745
 Br                 5.87672388   26.60360312   11.20791789
 Br                 5.83250839   26.59126176   17.84715437
 Br                 5.93041074   26.54127318   23.12777767
 Br                11.58797704   26.60205889    5.62685359
 Br                11.56609582   26.58690739   11.55545914
 Br                11.54500104   26.58741939   17.46611909
 Br                11.51962690   26.59297869   23.40932913
 Br                17.43268038   26.58842996    5.58322745
 Br                17.39774438   26.59035439   11.53674879
 Br                17.37613704   26.59011751   17.44306547
 Br                17.36290339   26.59911524   23.37981710
 Br                23.01775799   26.52971369    5.86149814
 Br                23.11915022   26.60436598   11.13190636
 Br                23.07019783   26.61781174   17.80990182
 Br                22.96024168   26.56036559   23.08823700
 Cs                 8.65566222   20.41681455    8.73429561
 Cs                 8.61240839   14.64574378    8.68504196
 Cs                 8.64982703    8.87282454    8.73041637
 Cs                 8.62734510   20.46257473   14.49059504
 Cs                 8.63509954   14.64747813   14.47782224
 Cs                 8.61385937    8.83012872   14.49075321
 Cs                 8.67420682   20.42432071   20.24625391
 Cs                 8.67587053   14.64501744   20.25370722
 Cs                 8.66975715    8.86449492   20.25048676
 Cs                14.45729793   20.42617399    8.73527352
 Cs                14.43934200   14.64791042    8.71698377
 Cs                14.44834261    8.86698136    8.72705980
 Cs                14.46262356   20.44987513   14.50032340
 Cs                14.45825286   14.65185672   14.50049886
 Cs                14.44005334    8.85699916   14.50033003
 Cs                14.47218378   20.42645121   20.26536404
 Cs                14.48541172   14.64787010   20.28255402
 Cs                14.46534279    8.86698606   20.27330875
 Cs                20.25692003   20.42901647    8.75053116
 Cs                20.25195610   14.65327253    8.73919857
 Cs                20.24481816    8.87616004    8.73595673
 Cs                20.29994599   20.47558270   14.51040202
 Cs                20.27931303   14.66977642   14.52314549
 Cs                20.25222129    8.87827299   14.50885560
 Cs                20.27365971   20.42264869   20.27076474
 Cs                20.31265012   14.65523894   20.32348594
 Cs                20.26177817    8.88676822   20.28142114
 Pb                 5.50871632   23.60565171    5.54712128
 Pb                 5.39867594   17.61110236    5.43667467
 Pb                 5.40002581   11.67353207    5.43464533
 Pb                 5.51601311    5.67689903    5.54367539
 Pb                 5.42660232   23.68841100   11.53755140
 Pb                 5.46522697   17.63511889   11.47612242
 Pb                 5.45773852   11.65279938   11.47461964
 Pb                 5.40183189    5.59679526   11.53460637
 Pb                 5.41541130   23.68027272   17.46774740
 Pb                 5.48213461   17.63594639   17.42152132
 Pb                 5.47603932   11.65072893   17.42252026
 Pb                 5.39152004    5.60444813   17.47119207
 Pb                 5.48916353   23.60686407   23.46700149
 Pb                 5.53868251   17.61181882   23.43010205
 Pb                 5.54171723   11.66918896   23.43193862
 Pb                 5.49732652    5.67403685   23.47115493
 Pb                11.50510996   23.58455685    5.56117076
 Pb                11.43509716   17.59872706    5.52787173
 Pb                11.43656624   11.68750248    5.52584655
 Pb                11.51262067    5.69759572    5.56107789
 Pb                11.47400960   23.61824571   11.54820870
 Pb                11.47290023   17.61718880   11.52419086
 Pb                11.46391811   11.67568319   11.52291850
 Pb                11.43788198    5.67217619   11.54738824
 Pb                11.46524958   23.62236305   17.45771952
 Pb                11.49208518   17.62029895   17.45429219
 Pb                11.48431332   11.67248939   17.45535193
 Pb                11.43049194    5.66868623   17.45848038
 Pb                11.48670754   23.58244439   23.44995184
 Pb                11.53828727   17.60077920   23.45259284
 Pb                11.54197532   11.68480085   23.45435267
 Pb                11.49520031    5.69953162   23.45013848
 Pb                17.45178590   23.58017597    5.54898401
 Pb                17.39572305   17.59835644    5.54564807
 Pb                17.40017625   11.67975458    5.54070813
 Pb                17.46216721    5.68952937    5.55046261
 Pb                17.46761336   23.62909194   11.54207462
 Pb                17.43593782   17.62881354   11.54492198
 Pb                17.42394736   11.68442432   11.54036727
 Pb                17.40064215    5.68122571   11.53823882
 Pb                17.45837190   23.62515807   17.45347935
 Pb                17.45457487   17.62619185   17.47685980
 Pb                17.44425376   11.68794005   17.48081539
 Pb                17.39290557    5.68423001   17.45492771
 Pb                17.43304251   23.58411951   23.44135290
 Pb                17.49666380   17.59823310   23.47397136
 Pb                17.50347380   11.68304548   23.47957950
 Pb                17.44395376    5.68784112   23.43775081
 Pb                23.44960821   23.59950410    5.53031335
 Pb                23.39947771   17.60422443    5.57085524
 Pb                23.40892487   11.65907872    5.57116009
 Pb                23.46350538    5.66050389    5.52141448
 Pb                23.51899364   23.70385068   11.53030790
 Pb                23.44820222   17.67093731   11.57899123
 Pb                23.43591663   11.71559521   11.57466183
 Pb                23.40886314    5.70983125   11.51923912
 Pb                23.50653792   23.71268262   17.46537134
 Pb                23.46386919   17.67153859   17.52651255
 Pb                23.45475527   11.71955596   17.52763999
 Pb                23.39650218    5.70802072   17.46365761
 Pb                23.42934776   23.60306387   23.45687701
 Pb                23.53259518   17.61090231   23.56744713
 Pb                23.54288879   11.66821948   23.56042787
 Pb                23.44165713    5.66523290   23.45824843
 Br                 5.87344478   20.56182548    5.84637933
 Br                 5.68262617   14.63666026    5.73142687
 Br                 5.87997737    8.71124369    5.84259889
 Br                 5.73948569   20.58709467   11.60618126
 Br                 5.68232178   14.63763177   11.56446127
 Br                 5.72796966    8.68897987   11.60497082
 Br                 5.72372488   20.58059879   17.40583684
 Br                 5.71343615   14.63707273   17.39260039
 Br                 5.71188727    8.69462794   17.40772813
 Br                 5.83754767   20.53364679   23.18846352
 Br                 5.79129635   14.63551832   23.18461254
 Br                 5.84547284    8.73826266   23.19247426
 Br                11.60002798   20.56886334    5.74386900
 Br                11.53092001   14.63526732    5.72713775
 Br                11.61300783    8.70187749    5.73975699
 Br                11.55693030   20.57389354   11.57762096
 Br                11.54628550   14.63619154   11.56371739
 Br                11.55605366    8.70044639   11.57771029
 Br                11.54543261   20.57507616   17.42794053
 Br                11.54769642   14.63608994   17.44340742
 Br                11.54586193    8.69933429   17.42779021
 Br                11.58254681   20.56298474   23.28447529
 Br                11.57430734   14.63502132   23.22972913
 Br                11.59611728    8.70787646   23.29015400
 Br                17.36478752   20.55748814    5.71923753
 Br                17.38374298   14.62660172    5.76287112
 Br                17.39194277    8.69468111    5.71765769
 Br                17.40395563   20.57662861   11.56849408
 Br                17.41254678   14.63543706   11.56412216
 Br                17.42228872    8.69563952   11.55354592
 Br                17.39290959   20.57584907   17.42719303
 Br                17.40991607   14.63597930   17.43148230
 Br                17.41497595    8.69645025   17.44018448
 Br                17.34657413   20.56494293   23.25563623
 Br                17.42617641   14.62802884   23.28069559
 Br                17.37127068    8.69013926   23.25310461
 Br                23.10626806   20.51772560    5.81253347
 Br                23.15973283   14.61220627    5.81848257
 Br                23.14007757    8.70418890    5.84720838
 Br                23.21212348   20.59232806   11.60049634
 Br                23.22743719   14.65001036   11.60259428
 Br                23.25979278    8.70834128   11.59571761
 Br                23.19498579   20.59942312   17.39199650
 Br                23.26261930   14.65181866   17.44317611
 Br                23.23278840    8.70331752   17.38370094
 Br                23.06909006   20.55019949   23.15256727
 Br                23.26641756   14.61684443   23.28356738
 Br                23.10001327    8.67513614   23.11589263
 Br                 5.87728699   23.29502901    8.58730520
 Br                 5.73377581   17.53304322    8.53930895
 Br                 5.72802079   11.74499467    8.53785738
 Br                 5.88136832    5.98157714    8.58725645
 Br                 5.69847725   23.40032071   14.51937372
 Br                 5.67665877   17.57844834   14.48640083
 Br                 5.67813046   11.70393320   14.48621002
 Br                 5.67178218    5.88132112   14.51986097
 Br                 5.84013078   23.25806297   20.45984649
 Br                 5.70971627   17.52497362   20.43535282
 Br                 5.70720889   11.74994063   20.43597492
 Br                 5.84593685    6.01701977   20.46072860
 Br                11.60799743   23.39856076    8.56961668
 Br                11.54871812   17.56876805    8.56328469
 Br                11.55550888   11.70053278    8.56259584
 Br                11.61272204    5.88042502    8.57152044
 Br                11.52545388   23.42630662   14.50766952
 Br                11.54322832   17.56583323   14.50016659
 Br                11.53882656   11.70813889   14.50009662
 Br                11.51878913    5.85368752   14.50762410
 Br                11.57106769   23.39319982   20.44716938
 Br                11.52901503   17.58256281   20.43855925
 Br                11.53650207   11.68574200   20.43904562
 Br                11.57630607    5.88756535   20.44502171
 Br                17.37342407   23.39683347    8.55300983
 Br                17.42237097   17.57365913    8.56127441
 Br                17.42303490   11.68754002    8.55991275
 Br                17.38992025    5.85411603    8.55967884
 Br                17.41287109   23.42487235   14.49311612
 Br                17.40285712   17.57151788   14.50008933
 Br                17.40955110   11.69665954   14.49969824
 Br                17.37771978    5.89817659   14.49193965
 Br                17.33595499   23.40199089   20.43174764
 Br                17.40085921   17.56105581   20.43732190
 Br                17.40483822   11.70313872   20.43878538
 Br                17.34986598    5.85012797   20.42228327
 Br                23.10428892   23.25303139    8.54063167
 Br                23.23065349   17.51980530    8.56778765
 Br                23.25982392   11.73277133    8.57253929
 Br                23.13947435    5.98368487    8.56887321
 Br                23.23758078   23.42418284   14.48126098
 Br                23.26459142   17.58685671   14.51501551
 Br                23.22742103   11.73846933   14.51383314
 Br                23.15736713    5.95481103   14.47712761
 Br                23.06572767   23.29430931   20.41378285
 Br                23.20236417   17.53039976   20.46063191
 Br                23.22517804   11.73747445   20.45519229
 Br                23.09831640    5.94539414   20.38204341
 Br                 8.60701451   23.30550090    5.84332562
 Br                 8.52720712   17.52469703    5.76313547
 Br                 8.53141347   11.74979688    5.76411875
 Br                 8.62242234    5.97141636    5.84311309
 Br                 8.54416634   23.37398911   11.61800399
 Br                 8.53526469   17.55140281   11.58841821
 Br                 8.53293036   11.71988648   11.58466694
 Br                 8.53059677    5.90995822   11.62379112
 Br                 8.52119175   23.37656129   17.41252019
 Br                 8.53325548   17.55641432   17.42604881
 Br                 8.53226894   11.71329165   17.42985079
 Br                 8.51033807    5.90778523   17.40728391
 Br                 8.56049867   23.26298464   23.19471017
 Br                 8.55408962   17.52274622   23.27576172
 Br                 8.56103357   11.74924832   23.27405467
 Br                 8.57710703    6.01253447   23.19517723
 Br                14.49687759   23.32433107    5.80879650
 Br                14.46249538   17.53386011    5.76258230
 Br                14.47044724   11.72810566    5.75744380
 Br                14.52025676    5.94471682    5.80987842
 Br                14.48341158   23.38821314   11.60354826
 Br                14.47541429   17.55938104   11.56705508
 Br                14.47577550   11.70302547   11.57062121
 Br                14.46888830    5.89273142   11.59727892
 Br                14.46168077   23.38808556   17.39699931
 Br                14.47284813   17.56054283   17.43296123
 Br                14.47453631   11.70109186   17.43017181
 Br                14.45077471    5.89391540   17.40145828
 Br                14.45116238   23.32463133   23.19196507
 Br                14.48668325   17.53435218   23.23805216
 Br                14.49765351   11.72917875   23.24212892
 Br                14.47462573    5.94580881   23.18931672
 Br                20.38706480   23.25552704    5.80258284
 Br                20.39549991   17.50925713    5.71990175
 Br                20.40819847   11.72319010    5.72521809
 Br                20.42161958    5.97824142    5.84233088
 Br                20.42280291   23.38815372   11.58647644
 Br                20.41314556   17.55660739   11.57534127
 Br                20.41707411   11.69394611   11.55991017
 Br                20.40686372    5.86174947   11.58805048
 Br                20.39886183   23.38517977   17.38427765
 Br                20.40986847   17.55046721   17.41199184
 Br                20.41443447   11.70604516   17.42268838
 Br                20.38759354    5.85797600   17.37325755
 Br                20.33956925   23.30089357   23.16094061
 Br                20.41813032   17.51570746   23.24067168
 Br                20.43556306   11.72790666   23.24243733
 Br                20.37112674    5.93836124   23.11660671
 Cs                37.51479327   25.79322819   25.74717962
 Cs                43.46158385   25.84669025   25.73342455
 Cs                49.40837902   25.84216987   25.70588184
 Cs                32.30874132   20.56988088   25.73742537
 Cs                32.28177496   14.64325035   25.73158006
 Cs                32.31949561    8.71325119   25.74765912
 Cs                37.71054372   20.39202123   25.78597892
 Cs                37.72634613   14.64544681   25.78710720
 Cs                37.71479947    8.89481518   25.78723133
 Cs                37.52377512    3.48060615   25.74407832
 Cs                43.49529996   20.39016760   25.78961798
 Cs                43.51862921   14.64767800   25.80706277
 Cs                43.49763438    8.89745387   25.78819777
 Cs                43.46688464    3.41420428   25.71710219
 Cs                49.25854040   20.43258626   25.77149140
 Cs                49.44120679   14.65546378   25.81478327
 Cs                49.27609534    8.83417506   25.75674617
 Cs                49.41293290    3.38311781   25.64559412
 Cs                54.65706343   20.62281658   25.76052429
 Cs                54.70231694    8.65822861   25.71766482
 Br                34.96896311   23.12175685   26.45334780
 Br                34.65439855   17.54697382   26.47072185
 Br                34.66170229   11.72908806   26.47143518
 Br                34.98382801    6.15286225   26.45480435
 Br                40.54333847   23.46933538   26.47922127
 Br                40.56651210   17.55037904   26.44631542
 Br                40.57241292   11.72113359   26.44685587
 Br                40.56458035    5.79225696   26.47671893
 Br                46.36446131   23.49268590   26.46480904
 Br                46.39554780   17.57511479   26.44654981
 Br                46.40917393   11.67435650   26.44732916
 Br                46.41132195    5.73674120   26.45160478
 Br                51.96010098   23.22997656   26.42148604
 Br                52.00287647    5.99544987   26.39259941
 Br                52.12279632   11.27106666   26.46244049
 Br                52.08249596   17.95052870   26.47395190
 Cs                37.52696248   25.84923897    3.30402674
 Cs                43.47118381   25.84616549    3.26722174
 Cs                49.42175829   25.78317397    3.24393828
 Cs                32.28781176   20.62596974    3.23511494
 Cs                32.29751297    8.65803685    3.22363063
 Cs                37.67463413   20.43380710    3.23095849
 Cs                37.47616499   14.64905948    3.18495734
 Cs                37.67878029    8.85402448    3.22991456
 Cs                37.53419709    3.42621400    3.30662297
 Cs                43.43289356   20.39006049    3.21090249
 Cs                43.40360129   14.64802383    3.19213578
 Cs                43.43311888    8.89800258    3.21082982
 Cs                43.47401547    3.41346567    3.28206428
 Cs                49.22233628   20.38837155    3.21375803
 Cs                49.20748493   14.64352893    3.21315411
 Cs                49.24166033    8.87466344    3.22482293
 Cs                49.42094186    3.43491212    3.29928467
 Cs                54.63706347   20.56216005    3.26701528
 Cs                54.67863626   14.64082536    3.28469224
 Cs                54.68091242    8.71595567    3.30777280
 Br                34.98442732   23.23895151    2.57998470
 Br                34.86210512   17.95268031    2.52698192
 Br                34.86899414   11.32748446    2.52514337
 Br                34.99860831    6.03810700    2.57881007
 Br                40.57928554   23.49681023    2.53660769
 Br                40.55255624   17.58055021    2.55445097
 Br                40.56029746   11.68973422    2.55344477
 Br                40.59981709    5.76694834    2.53889623
 Br                46.40056396   23.46203223    2.52081464
 Br                46.38223805   17.54597872    2.55313538
 Br                46.40073905   11.70090122    2.55207402
 Br                46.44814977    5.76206947    2.53073267
 Br                51.97620477   23.10775352    2.54655864
 Br                52.30278311   17.52669436    2.53281211
 Br                52.33110592   11.68459982    2.54058893
 Br                52.02169253    6.10743601    2.57370114
 Cs                54.73783401   20.43160148    8.71693474
 Cs                54.76193603   14.67832519    8.77939605
 Cs                54.75661082    8.88720131    8.74559896
 Cs                54.78220539   20.60947338   14.54113532
 Cs                54.79260841   14.70905115   14.55913981
 Cs                54.76117155    8.91979801   14.53159339
 Cs                54.72268948   20.47700254   20.32612317
 Cs                54.78918080   14.69339004   20.44421141
 Cs                54.73804774    8.84792009   20.29054545
 Br                55.38930781   23.14409217    5.87525330
 Br                55.42611150   17.54538501    5.61336484
 Br                55.43901553   11.68752246    5.63264575
 Br                55.41271078    6.11104762    5.97418036
 Br                55.43015925   23.27464995   11.15422039
 Br                55.42200362   17.56758029   11.55567733
 Br                55.42614045   11.71423568   11.57750927
 Br                55.43794309    5.76879441   11.55265053
 Br                55.40899032   23.32120393   17.81847791
 Br                55.42033632   17.59757928   17.46201281
 Br                55.42452096   11.69413551   17.42925489
 Br                55.41951267    5.74357311   17.41352414
 Br                55.35671547   23.26385071   23.11556021
 Br                55.42671891   17.97508484   23.18089371
 Br                55.44385024   11.26722465   23.14916995
 Br                55.37736526    5.99978420   23.01042431
 Cs                32.21731046   20.46734831    8.67588405
 Cs                32.15678305   14.65293300    8.57684525
 Cs                32.21640089    8.81740444    8.66646000
 Cs                32.15867407   20.57237659   14.46057297
 Cs                32.14964903   14.65138881   14.44209865
 Cs                32.15265059    8.73802273   14.45968272
 Cs                32.20352267   20.42466109   20.28397868
 Cs                32.18833111   14.64781545   20.21412628
 Cs                32.20346015    8.85893094   20.29473753
 Br                31.58690987   23.27234565    5.88649172
 Br                31.51044088   17.98874183    5.80511299
 Br                31.51298185   11.28275540    5.79119127
 Br                31.59796455    6.00215677    5.87440809
 Br                31.52794110   23.31652521   11.17874396
 Br                31.51783479   17.58201088   11.53902968
 Br                31.51400513   11.69668549   11.54227422
 Br                31.51333692    5.95320543   11.15537600
 Br                31.50785199   23.27327901   17.85074529
 Br                31.51810274   17.55854458   17.44737800
 Br                31.51573530   11.71808268   17.44603437
 Br                31.49492881    5.99245248   17.87578689
 Br                31.55570945   23.15836259   23.12416172
 Br                31.52153775   17.56338179   23.40394054
 Br                31.52717066   11.70351538   23.41152686
 Br                31.56793918    6.11309701   23.13678869
 Cs                32.30278820    3.36407386    8.53344782
 Cs                32.25170721    3.41228101   20.46813242
 Cs                37.68049650    3.36673019    8.72396031
 Cs                37.46900763    3.33010186   14.49604842
 Cs                37.66134462    3.38129492   20.29740696
 Cs                43.43176907    3.34697561    8.75843453
 Cs                43.40226592    3.32709345   14.50069091
 Cs                43.42972290    3.34845580   20.24311974
 Cs                49.24068913    3.36140368    8.73398113
 Cs                49.20606401    3.34953636   14.49823995
 Cs                49.21749566    3.34900108   20.24282750
 Cs                54.67954223    3.44475681    8.57465948
 Cs                54.67425933    3.41905187   14.49787161
 Cs                54.62531221    3.39417925   20.42069895
 Br                35.00156214    2.70652470    5.92212144
 Br                34.87294386    2.67829651   11.20945288
 Br                34.83187841    2.69008591   17.84485073
 Br                34.94575443    2.73321619   23.13041807
 Br                40.60513104    2.67056155    5.64150304
 Br                40.55655289    2.69346786   11.55749120
 Br                40.53620387    2.69357856   17.46413835
 Br                40.53959948    2.68010813   23.39136180
 Br                46.44928953    2.66650685    5.62765015
 Br                46.39901998    2.68907867   11.56582921
 Br                46.37501986    2.68948255   17.41078647
 Br                46.38116251    2.65895688   23.33544964
 Br                52.02126179    2.71019091    5.97087389
 Br                52.32892624    2.67677333   11.54797192
 Br                52.29399069    2.66846517   17.38813548
 Br                51.96073147    2.68116441   22.96974435
 Cs                32.29549909   25.90544791    8.54952862
 Cs                32.24215787   25.85437898   20.45128019
 Cs                37.68827693   25.91151431    8.72432913
 Cs                37.50538991   25.94878151   14.49480330
 Cs                37.66751630   25.89727026   20.29662773
 Cs                43.46203559   25.92245529    8.76453792
 Cs                43.45897086   25.95215737   14.50043399
 Cs                43.46159543   25.92247602   20.23672290
 Cs                49.26837939   25.89782325    8.69418843
 Cs                49.40604602   25.95571374   14.50760183
 Cs                49.24576359   25.91322498   20.28573335
 Cs                54.70980294   25.84574907    8.53498867
 Cs                54.65366288   25.90160117   20.46311033
 Br                34.98691949   26.56847356    5.92343745
 Br                34.87672388   26.60360312   11.20791789
 Br                34.83250839   26.59126176   17.84715437
 Br                34.93041074   26.54127318   23.12777767
 Br                40.58797704   26.60205889    5.62685359
 Br                40.56609582   26.58690739   11.55545914
 Br                40.54500104   26.58741939   17.46611909
 Br                40.51962690   26.59297869   23.40932913
 Br                46.43268038   26.58842996    5.58322745
 Br                46.39774438   26.59035439   11.53674879
 Br                46.37613704   26.59011751   17.44306547
 Br                46.36290339   26.59911524   23.37981710
 Br                52.01775799   26.52971369    5.86149814
 Br                52.11915022   26.60436598   11.13190636
 Br                52.07019783   26.61781174   17.80990182
 Br                51.96024168   26.56036559   23.08823700
 Cs                37.65566222   20.41681455    8.73429561
 Cs                37.61240839   14.64574378    8.68504196
 Cs                37.64982703    8.87282454    8.73041637
 Cs                37.62734510   20.46257473   14.49059504
 Cs                37.63509954   14.64747813   14.47782224
 Cs                37.61385937    8.83012872   14.49075321
 Cs                37.67420682   20.42432071   20.24625391
 Cs                37.67587053   14.64501744   20.25370722
 Cs                37.66975715    8.86449492   20.25048676
 Cs                43.45729793   20.42617399    8.73527352
 Cs                43.43934200   14.64791042    8.71698377
 Cs                43.44834261    8.86698136    8.72705980
 Cs                43.46262356   20.44987513   14.50032340
 Cs                43.45825286   14.65185672   14.50049886
 Cs                43.44005334    8.85699916   14.50033003
 Cs                43.47218378   20.42645121   20.26536404
 Cs                43.48541172   14.64787010   20.28255402
 Cs                43.46534279    8.86698606   20.27330875
 Cs                49.25692003   20.42901647    8.75053116
 Cs                49.25195610   14.65327253    8.73919857
 Cs                49.24481816    8.87616004    8.73595673
 Cs                49.29994599   20.47558270   14.51040202
 Cs                49.27931303   14.66977642   14.52314549
 Cs                49.25222129    8.87827299   14.50885560
 Cs                49.27365971   20.42264869   20.27076474
 Cs                49.31265012   14.65523894   20.32348594
 Cs                49.26177817    8.88676822   20.28142114
 Pb                34.50871632   23.60565171    5.54712128
 Pb                34.39867594   17.61110236    5.43667467
 Pb                34.40002581   11.67353207    5.43464533
 Pb                34.51601311    5.67689903    5.54367539
 Pb                34.42660232   23.68841100   11.53755140
 Pb                34.46522697   17.63511889   11.47612242
 Pb                34.45773852   11.65279938   11.47461964
 Pb                34.40183189    5.59679526   11.53460637
 Pb                34.41541130   23.68027272   17.46774740
 Pb                34.48213461   17.63594639   17.42152132
 Pb                34.47603932   11.65072893   17.42252026
 Pb                34.39152004    5.60444813   17.47119207
 Pb                34.48916353   23.60686407   23.46700149
 Pb                34.53868251   17.61181882   23.43010205
 Pb                34.54171723   11.66918896   23.43193862
 Pb                34.49732652    5.67403685   23.47115493
 Pb                40.50510996   23.58455685    5.56117076
 Pb                40.43509716   17.59872706    5.52787173
 Pb                40.43656624   11.68750248    5.52584655
 Pb                40.51262067    5.69759572    5.56107789
 Pb                40.47400960   23.61824571   11.54820870
 Pb                40.47290023   17.61718880   11.52419086
 Pb                40.46391811   11.67568319   11.52291850
 Pb                40.43788198    5.67217619   11.54738824
 Pb                40.46524958   23.62236305   17.45771952
 Pb                40.49208518   17.62029895   17.45429219
 Pb                40.48431332   11.67248939   17.45535193
 Pb                40.43049194    5.66868623   17.45848038
 Pb                40.48670754   23.58244439   23.44995184
 Pb                40.53828727   17.60077920   23.45259284
 Pb                40.54197532   11.68480085   23.45435267
 Pb                40.49520031    5.69953162   23.45013848
 Pb                46.45178590   23.58017597    5.54898401
 Pb                46.39572305   17.59835644    5.54564807
 Pb                46.40017625   11.67975458    5.54070813
 Pb                46.46216721    5.68952937    5.55046261
 Pb                46.46761336   23.62909194   11.54207462
 Pb                46.43593782   17.62881354   11.54492198
 Pb                46.42394736   11.68442432   11.54036727
 Pb                46.40064215    5.68122571   11.53823882
 Pb                46.45837190   23.62515807   17.45347935
 Pb                46.45457487   17.62619185   17.47685980
 Pb                46.44425376   11.68794005   17.48081539
 Pb                46.39290557    5.68423001   17.45492771
 Pb                46.43304251   23.58411951   23.44135290
 Pb                46.49666380   17.59823310   23.47397136
 Pb                46.50347380   11.68304548   23.47957950
 Pb                46.44395376    5.68784112   23.43775081
 Pb                52.44960821   23.59950410    5.53031335
 Pb                52.39947771   17.60422443    5.57085524
 Pb                52.40892487   11.65907872    5.57116009
 Pb                52.46350538    5.66050389    5.52141448
 Pb                52.51899364   23.70385068   11.53030790
 Pb                52.44820222   17.67093731   11.57899123
 Pb                52.43591663   11.71559521   11.57466183
 Pb                52.40886314    5.70983125   11.51923912
 Pb                52.50653792   23.71268262   17.46537134
 Pb                52.46386919   17.67153859   17.52651255
 Pb                52.45475527   11.71955596   17.52763999
 Pb                52.39650218    5.70802072   17.46365761
 Pb                52.42934776   23.60306387   23.45687701
 Pb                52.53259518   17.61090231   23.56744713
 Pb                52.54288879   11.66821948   23.56042787
 Pb                52.44165713    5.66523290   23.45824843
 Br                34.87344478   20.56182548    5.84637933
 Br                34.68262617   14.63666026    5.73142687
 Br                34.87997737    8.71124369    5.84259889
 Br                34.73948569   20.58709467   11.60618126
 Br                34.68232178   14.63763177   11.56446127
 Br                34.72796966    8.68897987   11.60497082
 Br                34.72372488   20.58059879   17.40583684
 Br                34.71343615   14.63707273   17.39260039
 Br                34.71188727    8.69462794   17.40772813
 Br                34.83754767   20.53364679   23.18846352
 Br                34.79129635   14.63551832   23.18461254
 Br                34.84547284    8.73826266   23.19247426
 Br                40.60002798   20.56886334    5.74386900
 Br                40.53092001   14.63526732    5.72713775
 Br                40.61300783    8.70187749    5.73975699
 Br                40.55693030   20.57389354   11.57762096
 Br                40.54628550   14.63619154   11.56371739
 Br                40.55605366    8.70044639   11.57771029
 Br                40.54543261   20.57507616   17.42794053
 Br                40.54769642   14.63608994   17.44340742
 Br                40.54586193    8.69933429   17.42779021
 Br                40.58254681   20.56298474   23.28447529
 Br                40.57430734   14.63502132   23.22972913
 Br                40.59611728    8.70787646   23.29015400
 Br                46.36478752   20.55748814    5.71923753
 Br                46.38374298   14.62660172    5.76287112
 Br                46.39194277    8.69468111    5.71765769
 Br                46.40395563   20.57662861   11.56849408
 Br                46.41254678   14.63543706   11.56412216
 Br                46.42228872    8.69563952   11.55354592
 Br                46.39290959   20.57584907   17.42719303
 Br                46.40991607   14.63597930   17.43148230
 Br                46.41497595    8.69645025   17.44018448
 Br                46.34657413   20.56494293   23.25563623
 Br                46.42617641   14.62802884   23.28069559
 Br                46.37127068    8.69013926   23.25310461
 Br                52.10626806   20.51772560    5.81253347
 Br                52.15973283   14.61220627    5.81848257
 Br                52.14007757    8.70418890    5.84720838
 Br                52.21212348   20.59232806   11.60049634
 Br                52.22743719   14.65001036   11.60259428
 Br                52.25979278    8.70834128   11.59571761
 Br                52.19498579   20.59942312   17.39199650
 Br                52.26261930   14.65181866   17.44317611
 Br                52.23278840    8.70331752   17.38370094
 Br                52.06909006   20.55019949   23.15256727
 Br                52.26641756   14.61684443   23.28356738
 Br                52.10001327    8.67513614   23.11589263
 Br                34.87728699   23.29502901    8.58730520
 Br                34.73377581   17.53304322    8.53930895
 Br                34.72802079   11.74499467    8.53785738
 Br                34.88136832    5.98157714    8.58725645
 Br                34.69847725   23.40032071   14.51937372
 Br                34.67665877   17.57844834   14.48640083
 Br                34.67813046   11.70393320   14.48621002
 Br                34.67178218    5.88132112   14.51986097
 Br                34.84013078   23.25806297   20.45984649
 Br                34.70971627   17.52497362   20.43535282
 Br                34.70720889   11.74994063   20.43597492
 Br                34.84593685    6.01701977   20.46072860
 Br                40.60799743   23.39856076    8.56961668
 Br                40.54871812   17.56876805    8.56328469
 Br                40.55550888   11.70053278    8.56259584
 Br                40.61272204    5.88042502    8.57152044
 Br                40.52545388   23.42630662   14.50766952
 Br                40.54322832   17.56583323   14.50016659
 Br                40.53882656   11.70813889   14.50009662
 Br                40.51878913    5.85368752   14.50762410
 Br                40.57106769   23.39319982   20.44716938
 Br                40.52901503   17.58256281   20.43855925
 Br                40.53650207   11.68574200   20.43904562
 Br                40.57630607    5.88756535   20.44502171
 Br                46.37342407   23.39683347    8.55300983
 Br                46.42237097   17.57365913    8.56127441
 Br                46.42303490   11.68754002    8.55991275
 Br                46.38992025    5.85411603    8.55967884
 Br                46.41287109   23.42487235   14.49311612
 Br                46.40285712   17.57151788   14.50008933
 Br                46.40955110   11.69665954   14.49969824
 Br                46.37771978    5.89817659   14.49193965
 Br                46.33595499   23.40199089   20.43174764
 Br                46.40085921   17.56105581   20.43732190
 Br                46.40483822   11.70313872   20.43878538
 Br                46.34986598    5.85012797   20.42228327
 Br                52.10428892   23.25303139    8.54063167
 Br                52.23065349   17.51980530    8.56778765
 Br                52.25982392   11.73277133    8.57253929
 Br                52.13947435    5.98368487    8.56887321
 Br                52.23758078   23.42418284   14.48126098
 Br                52.26459142   17.58685671   14.51501551
 Br                52.22742103   11.73846933   14.51383314
 Br                52.15736713    5.95481103   14.47712761
 Br                52.06572767   23.29430931   20.41378285
 Br                52.20236417   17.53039976   20.46063191
 Br                52.22517804   11.73747445   20.45519229
 Br                52.09831640    5.94539414   20.38204341
 Br                37.60701451   23.30550090    5.84332562
 Br                37.52720712   17.52469703    5.76313547
 Br                37.53141347   11.74979688    5.76411875
 Br                37.62242234    5.97141636    5.84311309
 Br                37.54416634   23.37398911   11.61800399
 Br                37.53526469   17.55140281   11.58841821
 Br                37.53293036   11.71988648   11.58466694
 Br                37.53059677    5.90995822   11.62379112
 Br                37.52119175   23.37656129   17.41252019
 Br                37.53325548   17.55641432   17.42604881
 Br                37.53226894   11.71329165   17.42985079
 Br                37.51033807    5.90778523   17.40728391
 Br                37.56049867   23.26298464   23.19471017
 Br                37.55408962   17.52274622   23.27576172
 Br                37.56103357   11.74924832   23.27405467
 Br                37.57710703    6.01253447   23.19517723
 Br                43.49687759   23.32433107    5.80879650
 Br                43.46249538   17.53386011    5.76258230
 Br                43.47044724   11.72810566    5.75744380
 Br                43.52025676    5.94471682    5.80987842
 Br                43.48341158   23.38821314   11.60354826
 Br                43.47541429   17.55938104   11.56705508
 Br                43.47577550   11.70302547   11.57062121
 Br                43.46888830    5.89273142   11.59727892
 Br                43.46168077   23.38808556   17.39699931
 Br                43.47284813   17.56054283   17.43296123
 Br                43.47453631   11.70109186   17.43017181
 Br                43.45077471    5.89391540   17.40145828
 Br                43.45116238   23.32463133   23.19196507
 Br                43.48668325   17.53435218   23.23805216
 Br                43.49765351   11.72917875   23.24212892
 Br                43.47462573    5.94580881   23.18931672
 Br                49.38706480   23.25552704    5.80258284
 Br                49.39549991   17.50925713    5.71990175
 Br                49.40819847   11.72319010    5.72521809
 Br                49.42161958    5.97824142    5.84233088
 Br                49.42280291   23.38815372   11.58647644
 Br                49.41314556   17.55660739   11.57534127
 Br                49.41707411   11.69394611   11.55991017
 Br                49.40686372    5.86174947   11.58805048
 Br                49.39886183   23.38517977   17.38427765
 Br                49.40986847   17.55046721   17.41199184
 Br                49.41443447   11.70604516   17.42268838
 Br                49.38759354    5.85797600   17.37325755
 Br                49.33956925   23.30089357   23.16094061
 Br                49.41813032   17.51570746   23.24067168
 Br                49.43556306   11.72790666   23.24243733
 Br                49.37112674    5.93836124   23.11660671


1664
Figure 7a | Br3_NC | Tetramer (0.5 nm Apart)
 Cs                 8.51479327   25.68322819   25.74717962
 Cs                14.46158385   25.73669025   25.73342455
 Cs                20.40837902   25.73216987   25.70588184
 Cs                 3.30874132   20.45988088   25.73742537
 Cs                 3.28177496   14.53325035   25.73158006
 Cs                 3.31949561    8.60325119   25.74765912
 Cs                 8.71054372   20.28202123   25.78597892
 Cs                 8.72634613   14.53544681   25.78710720
 Cs                 8.71479947    8.78481518   25.78723133
 Cs                 8.52377512    3.37060615   25.74407832
 Cs                14.49529996   20.28016760   25.78961798
 Cs                14.51862921   14.53767800   25.80706277
 Cs                14.49763438    8.78745387   25.78819777
 Cs                14.46688464    3.30420428   25.71710219
 Cs                20.25854040   20.32258626   25.77149140
 Cs                20.44120679   14.54546378   25.81478327
 Cs                20.27609534    8.72417506   25.75674617
 Cs                20.41293290    3.27311781   25.64559412
 Cs                25.65706343   20.51281658   25.76052429
 Cs                25.70231694    8.54822861   25.71766482
 Br                 5.96896311   23.01175685   26.45334780
 Br                 5.65439855   17.43697382   26.47072185
 Br                 5.66170229   11.61908806   26.47143518
 Br                 5.98382801    6.04286225   26.45480435
 Br                11.54333847   23.35933538   26.47922127
 Br                11.56651210   17.44037904   26.44631542
 Br                11.57241292   11.61113359   26.44685587
 Br                11.56458035    5.68225696   26.47671893
 Br                17.36446131   23.38268590   26.46480904
 Br                17.39554780   17.46511479   26.44654981
 Br                17.40917393   11.56435650   26.44732916
 Br                17.41132195    5.62674120   26.45160478
 Br                22.96010098   23.11997656   26.42148604
 Br                23.00287647    5.88544987   26.39259941
 Br                23.12279632   11.16106666   26.46244049
 Br                23.08249596   17.84052870   26.47395190
 Cs                 8.52696248   25.73923897    3.30402674
 Cs                14.47118381   25.73616549    3.26722174
 Cs                20.42175829   25.67317397    3.24393828
 Cs                 3.28781176   20.51596974    3.23511494
 Cs                 3.29751297    8.54803685    3.22363063
 Cs                 8.67463413   20.32380710    3.23095849
 Cs                 8.47616499   14.53905948    3.18495734
 Cs                 8.67878029    8.74402448    3.22991456
 Cs                 8.53419709    3.31621400    3.30662297
 Cs                14.43289356   20.28006049    3.21090249
 Cs                14.40360129   14.53802383    3.19213578
 Cs                14.43311888    8.78800258    3.21082982
 Cs                14.47401547    3.30346567    3.28206428
 Cs                20.22233628   20.27837155    3.21375803
 Cs                20.20748493   14.53352893    3.21315411
 Cs                20.24166033    8.76466344    3.22482293
 Cs                20.42094186    3.32491212    3.29928467
 Cs                25.63706347   20.45216005    3.26701528
 Cs                25.67863626   14.53082536    3.28469224
 Cs                25.68091242    8.60595567    3.30777280
 Br                 5.98442732   23.12895151    2.57998470
 Br                 5.86210512   17.84268031    2.52698192
 Br                 5.86899414   11.21748446    2.52514337
 Br                 5.99860831    5.92810700    2.57881007
 Br                11.57928554   23.38681023    2.53660769
 Br                11.55255624   17.47055021    2.55445097
 Br                11.56029746   11.57973422    2.55344477
 Br                11.59981709    5.65694834    2.53889623
 Br                17.40056396   23.35203223    2.52081464
 Br                17.38223805   17.43597872    2.55313538
 Br                17.40073905   11.59090122    2.55207402
 Br                17.44814977    5.65206947    2.53073267
 Br                22.97620477   22.99775352    2.54655864
 Br                23.30278311   17.41669436    2.53281211
 Br                23.33110592   11.57459982    2.54058893
 Br                23.02169253    5.99743601    2.57370114
 Cs                25.73783401   20.32160148    8.71693474
 Cs                25.76193603   14.56832519    8.77939605
 Cs                25.75661082    8.77720131    8.74559896
 Cs                25.78220539   20.49947338   14.54113532
 Cs                25.79260841   14.59905115   14.55913981
 Cs                25.76117155    8.80979801   14.53159339
 Cs                25.72268948   20.36700254   20.32612317
 Cs                25.78918080   14.58339004   20.44421141
 Cs                25.73804774    8.73792009   20.29054545
 Br                26.38930781   23.03409217    5.87525330
 Br                26.42611150   17.43538501    5.61336484
 Br                26.43901553   11.57752246    5.63264575
 Br                26.41271078    6.00104762    5.97418036
 Br                26.43015925   23.16464995   11.15422039
 Br                26.42200362   17.45758029   11.55567733
 Br                26.42614045   11.60423568   11.57750927
 Br                26.43794309    5.65879441   11.55265053
 Br                26.40899032   23.21120393   17.81847791
 Br                26.42033632   17.48757928   17.46201281
 Br                26.42452096   11.58413551   17.42925489
 Br                26.41951267    5.63357311   17.41352414
 Br                26.35671547   23.15385071   23.11556021
 Br                26.42671891   17.86508484   23.18089371
 Br                26.44385024   11.15722465   23.14916995
 Br                26.37736526    5.88978420   23.01042431
 Cs                 3.21731046   20.35734831    8.67588405
 Cs                 3.15678305   14.54293300    8.57684525
 Cs                 3.21640089    8.70740444    8.66646000
 Cs                 3.15867407   20.46237659   14.46057297
 Cs                 3.14964903   14.54138881   14.44209865
 Cs                 3.15265059    8.62802273   14.45968272
 Cs                 3.20352267   20.31466109   20.28397868
 Cs                 3.18833111   14.53781545   20.21412628
 Cs                 3.20346015    8.74893094   20.29473753
 Br                 2.58690987   23.16234565    5.88649172
 Br                 2.51044088   17.87874183    5.80511299
 Br                 2.51298185   11.17275540    5.79119127
 Br                 2.59796455    5.89215677    5.87440809
 Br                 2.52794110   23.20652521   11.17874396
 Br                 2.51783479   17.47201088   11.53902968
 Br                 2.51400513   11.58668549   11.54227422
 Br                 2.51333692    5.84320543   11.15537600
 Br                 2.50785199   23.16327901   17.85074529
 Br                 2.51810274   17.44854458   17.44737800
 Br                 2.51573530   11.60808268   17.44603437
 Br                 2.49492881    5.88245248   17.87578689
 Br                 2.55570945   23.04836259   23.12416172
 Br                 2.52153775   17.45338179   23.40394054
 Br                 2.52717066   11.59351538   23.41152686
 Br                 2.56793918    6.00309701   23.13678869
 Cs                 3.30278820    3.25407386    8.53344782
 Cs                 3.25170721    3.30228101   20.46813242
 Cs                 8.68049650    3.25673019    8.72396031
 Cs                 8.46900763    3.22010186   14.49604842
 Cs                 8.66134462    3.27129492   20.29740696
 Cs                14.43176907    3.23697561    8.75843453
 Cs                14.40226592    3.21709345   14.50069091
 Cs                14.42972290    3.23845580   20.24311974
 Cs                20.24068913    3.25140368    8.73398113
 Cs                20.20606401    3.23953636   14.49823995
 Cs                20.21749566    3.23900108   20.24282750
 Cs                25.67954223    3.33475681    8.57465948
 Cs                25.67425933    3.30905187   14.49787161
 Cs                25.62531221    3.28417925   20.42069895
 Br                 6.00156214    2.59652470    5.92212144
 Br                 5.87294386    2.56829651   11.20945288
 Br                 5.83187841    2.58008591   17.84485073
 Br                 5.94575443    2.62321619   23.13041807
 Br                11.60513104    2.56056155    5.64150304
 Br                11.55655289    2.58346786   11.55749120
 Br                11.53620387    2.58357856   17.46413835
 Br                11.53959948    2.57010813   23.39136180
 Br                17.44928953    2.55650685    5.62765015
 Br                17.39901998    2.57907867   11.56582921
 Br                17.37501986    2.57948255   17.41078647
 Br                17.38116251    2.54895688   23.33544964
 Br                23.02126179    2.60019091    5.97087389
 Br                23.32892624    2.56677333   11.54797192
 Br                23.29399069    2.55846517   17.38813548
 Br                22.96073147    2.57116441   22.96974435
 Cs                 3.29549909   25.79544791    8.54952862
 Cs                 3.24215787   25.74437898   20.45128019
 Cs                 8.68827693   25.80151431    8.72432913
 Cs                 8.50538991   25.83878151   14.49480330
 Cs                 8.66751630   25.78727026   20.29662773
 Cs                14.46203559   25.81245529    8.76453792
 Cs                14.45897086   25.84215737   14.50043399
 Cs                14.46159543   25.81247602   20.23672290
 Cs                20.26837939   25.78782325    8.69418843
 Cs                20.40604602   25.84571374   14.50760183
 Cs                20.24576359   25.80322498   20.28573335
 Cs                25.70980294   25.73574907    8.53498867
 Cs                25.65366288   25.79160117   20.46311033
 Br                 5.98691949   26.45847356    5.92343745
 Br                 5.87672388   26.49360312   11.20791789
 Br                 5.83250839   26.48126176   17.84715437
 Br                 5.93041074   26.43127318   23.12777767
 Br                11.58797704   26.49205889    5.62685359
 Br                11.56609582   26.47690739   11.55545914
 Br                11.54500104   26.47741939   17.46611909
 Br                11.51962690   26.48297869   23.40932913
 Br                17.43268038   26.47842996    5.58322745
 Br                17.39774438   26.48035439   11.53674879
 Br                17.37613704   26.48011751   17.44306547
 Br                17.36290339   26.48911524   23.37981710
 Br                23.01775799   26.41971369    5.86149814
 Br                23.11915022   26.49436598   11.13190636
 Br                23.07019783   26.50781174   17.80990182
 Br                22.96024168   26.45036559   23.08823700
 Cs                 8.65566222   20.30681455    8.73429561
 Cs                 8.61240839   14.53574378    8.68504196
 Cs                 8.64982703    8.76282454    8.73041637
 Cs                 8.62734510   20.35257473   14.49059504
 Cs                 8.63509954   14.53747813   14.47782224
 Cs                 8.61385937    8.72012872   14.49075321
 Cs                 8.67420682   20.31432071   20.24625391
 Cs                 8.67587053   14.53501744   20.25370722
 Cs                 8.66975715    8.75449492   20.25048676
 Cs                14.45729793   20.31617399    8.73527352
 Cs                14.43934200   14.53791042    8.71698377
 Cs                14.44834261    8.75698136    8.72705980
 Cs                14.46262356   20.33987513   14.50032340
 Cs                14.45825286   14.54185672   14.50049886
 Cs                14.44005334    8.74699916   14.50033003
 Cs                14.47218378   20.31645121   20.26536404
 Cs                14.48541172   14.53787010   20.28255402
 Cs                14.46534279    8.75698606   20.27330875
 Cs                20.25692003   20.31901647    8.75053116
 Cs                20.25195610   14.54327253    8.73919857
 Cs                20.24481816    8.76616004    8.73595673
 Cs                20.29994599   20.36558270   14.51040202
 Cs                20.27931303   14.55977642   14.52314549
 Cs                20.25222129    8.76827299   14.50885560
 Cs                20.27365971   20.31264869   20.27076474
 Cs                20.31265012   14.54523894   20.32348594
 Cs                20.26177817    8.77676822   20.28142114
 Pb                 5.50871632   23.49565171    5.54712128
 Pb                 5.39867594   17.50110236    5.43667467
 Pb                 5.40002581   11.56353207    5.43464533
 Pb                 5.51601311    5.56689903    5.54367539
 Pb                 5.42660232   23.57841100   11.53755140
 Pb                 5.46522697   17.52511889   11.47612242
 Pb                 5.45773852   11.54279938   11.47461964
 Pb                 5.40183189    5.48679526   11.53460637
 Pb                 5.41541130   23.57027272   17.46774740
 Pb                 5.48213461   17.52594639   17.42152132
 Pb                 5.47603932   11.54072893   17.42252026
 Pb                 5.39152004    5.49444813   17.47119207
 Pb                 5.48916353   23.49686407   23.46700149
 Pb                 5.53868251   17.50181882   23.43010205
 Pb                 5.54171723   11.55918896   23.43193862
 Pb                 5.49732652    5.56403685   23.47115493
 Pb                11.50510996   23.47455685    5.56117076
 Pb                11.43509716   17.48872706    5.52787173
 Pb                11.43656624   11.57750248    5.52584655
 Pb                11.51262067    5.58759572    5.56107789
 Pb                11.47400960   23.50824571   11.54820870
 Pb                11.47290023   17.50718880   11.52419086
 Pb                11.46391811   11.56568319   11.52291850
 Pb                11.43788198    5.56217619   11.54738824
 Pb                11.46524958   23.51236305   17.45771952
 Pb                11.49208518   17.51029895   17.45429219
 Pb                11.48431332   11.56248939   17.45535193
 Pb                11.43049194    5.55868623   17.45848038
 Pb                11.48670754   23.47244439   23.44995184
 Pb                11.53828727   17.49077920   23.45259284
 Pb                11.54197532   11.57480085   23.45435267
 Pb                11.49520031    5.58953162   23.45013848
 Pb                17.45178590   23.47017597    5.54898401
 Pb                17.39572305   17.48835644    5.54564807
 Pb                17.40017625   11.56975458    5.54070813
 Pb                17.46216721    5.57952937    5.55046261
 Pb                17.46761336   23.51909194   11.54207462
 Pb                17.43593782   17.51881354   11.54492198
 Pb                17.42394736   11.57442432   11.54036727
 Pb                17.40064215    5.57122571   11.53823882
 Pb                17.45837190   23.51515807   17.45347935
 Pb                17.45457487   17.51619185   17.47685980
 Pb                17.44425376   11.57794005   17.48081539
 Pb                17.39290557    5.57423001   17.45492771
 Pb                17.43304251   23.47411951   23.44135290
 Pb                17.49666380   17.48823310   23.47397136
 Pb                17.50347380   11.57304548   23.47957950
 Pb                17.44395376    5.57784112   23.43775081
 Pb                23.44960821   23.48950410    5.53031335
 Pb                23.39947771   17.49422443    5.57085524
 Pb                23.40892487   11.54907872    5.57116009
 Pb                23.46350538    5.55050389    5.52141448
 Pb                23.51899364   23.59385068   11.53030790
 Pb                23.44820222   17.56093731   11.57899123
 Pb                23.43591663   11.60559521   11.57466183
 Pb                23.40886314    5.59983125   11.51923912
 Pb                23.50653792   23.60268262   17.46537134
 Pb                23.46386919   17.56153859   17.52651255
 Pb                23.45475527   11.60955596   17.52763999
 Pb                23.39650218    5.59802072   17.46365761
 Pb                23.42934776   23.49306387   23.45687701
 Pb                23.53259518   17.50090231   23.56744713
 Pb                23.54288879   11.55821948   23.56042787
 Pb                23.44165713    5.55523290   23.45824843
 Br                 5.87344478   20.45182548    5.84637933
 Br                 5.68262617   14.52666026    5.73142687
 Br                 5.87997737    8.60124369    5.84259889
 Br                 5.73948569   20.47709467   11.60618126
 Br                 5.68232178   14.52763177   11.56446127
 Br                 5.72796966    8.57897987   11.60497082
 Br                 5.72372488   20.47059879   17.40583684
 Br                 5.71343615   14.52707273   17.39260039
 Br                 5.71188727    8.58462794   17.40772813
 Br                 5.83754767   20.42364679   23.18846352
 Br                 5.79129635   14.52551832   23.18461254
 Br                 5.84547284    8.62826266   23.19247426
 Br                11.60002798   20.45886334    5.74386900
 Br                11.53092001   14.52526732    5.72713775
 Br                11.61300783    8.59187749    5.73975699
 Br                11.55693030   20.46389354   11.57762096
 Br                11.54628550   14.52619154   11.56371739
 Br                11.55605366    8.59044639   11.57771029
 Br                11.54543261   20.46507616   17.42794053
 Br                11.54769642   14.52608994   17.44340742
 Br                11.54586193    8.58933429   17.42779021
 Br                11.58254681   20.45298474   23.28447529
 Br                11.57430734   14.52502132   23.22972913
 Br                11.59611728    8.59787646   23.29015400
 Br                17.36478752   20.44748814    5.71923753
 Br                17.38374298   14.51660172    5.76287112
 Br                17.39194277    8.58468111    5.71765769
 Br                17.40395563   20.46662861   11.56849408
 Br                17.41254678   14.52543706   11.56412216
 Br                17.42228872    8.58563952   11.55354592
 Br                17.39290959   20.46584907   17.42719303
 Br                17.40991607   14.52597930   17.43148230
 Br                17.41497595    8.58645025   17.44018448
 Br                17.34657413   20.45494293   23.25563623
 Br                17.42617641   14.51802884   23.28069559
 Br                17.37127068    8.58013926   23.25310461
 Br                23.10626806   20.40772560    5.81253347
 Br                23.15973283   14.50220627    5.81848257
 Br                23.14007757    8.59418890    5.84720838
 Br                23.21212348   20.48232806   11.60049634
 Br                23.22743719   14.54001036   11.60259428
 Br                23.25979278    8.59834128   11.59571761
 Br                23.19498579   20.48942312   17.39199650
 Br                23.26261930   14.54181866   17.44317611
 Br                23.23278840    8.59331752   17.38370094
 Br                23.06909006   20.44019949   23.15256727
 Br                23.26641756   14.50684443   23.28356738
 Br                23.10001327    8.56513614   23.11589263
 Br                 5.87728699   23.18502901    8.58730520
 Br                 5.73377581   17.42304322    8.53930895
 Br                 5.72802079   11.63499467    8.53785738
 Br                 5.88136832    5.87157714    8.58725645
 Br                 5.69847725   23.29032071   14.51937372
 Br                 5.67665877   17.46844834   14.48640083
 Br                 5.67813046   11.59393320   14.48621002
 Br                 5.67178218    5.77132112   14.51986097
 Br                 5.84013078   23.14806297   20.45984649
 Br                 5.70971627   17.41497362   20.43535282
 Br                 5.70720889   11.63994063   20.43597492
 Br                 5.84593685    5.90701977   20.46072860
 Br                11.60799743   23.28856076    8.56961668
 Br                11.54871812   17.45876805    8.56328469
 Br                11.55550888   11.59053278    8.56259584
 Br                11.61272204    5.77042502    8.57152044
 Br                11.52545388   23.31630662   14.50766952
 Br                11.54322832   17.45583323   14.50016659
 Br                11.53882656   11.59813889   14.50009662
 Br                11.51878913    5.74368752   14.50762410
 Br                11.57106769   23.28319982   20.44716938
 Br                11.52901503   17.47256281   20.43855925
 Br                11.53650207   11.57574200   20.43904562
 Br                11.57630607    5.77756535   20.44502171
 Br                17.37342407   23.28683347    8.55300983
 Br                17.42237097   17.46365913    8.56127441
 Br                17.42303490   11.57754002    8.55991275
 Br                17.38992025    5.74411603    8.55967884
 Br                17.41287109   23.31487235   14.49311612
 Br                17.40285712   17.46151788   14.50008933
 Br                17.40955110   11.58665954   14.49969824
 Br                17.37771978    5.78817659   14.49193965
 Br                17.33595499   23.29199089   20.43174764
 Br                17.40085921   17.45105581   20.43732190
 Br                17.40483822   11.59313872   20.43878538
 Br                17.34986598    5.74012797   20.42228327
 Br                23.10428892   23.14303139    8.54063167
 Br                23.23065349   17.40980530    8.56778765
 Br                23.25982392   11.62277133    8.57253929
 Br                23.13947435    5.87368487    8.56887321
 Br                23.23758078   23.31418284   14.48126098
 Br                23.26459142   17.47685671   14.51501551
 Br                23.22742103   11.62846933   14.51383314
 Br                23.15736713    5.84481103   14.47712761
 Br                23.06572767   23.18430931   20.41378285
 Br                23.20236417   17.42039976   20.46063191
 Br                23.22517804   11.62747445   20.45519229
 Br                23.09831640    5.83539414   20.38204341
 Br                 8.60701451   23.19550090    5.84332562
 Br                 8.52720712   17.41469703    5.76313547
 Br                 8.53141347   11.63979688    5.76411875
 Br                 8.62242234    5.86141636    5.84311309
 Br                 8.54416634   23.26398911   11.61800399
 Br                 8.53526469   17.44140281   11.58841821
 Br                 8.53293036   11.60988648   11.58466694
 Br                 8.53059677    5.79995822   11.62379112
 Br                 8.52119175   23.26656129   17.41252019
 Br                 8.53325548   17.44641432   17.42604881
 Br                 8.53226894   11.60329165   17.42985079
 Br                 8.51033807    5.79778523   17.40728391
 Br                 8.56049867   23.15298464   23.19471017
 Br                 8.55408962   17.41274622   23.27576172
 Br                 8.56103357   11.63924832   23.27405467
 Br                 8.57710703    5.90253447   23.19517723
 Br                14.49687759   23.21433107    5.80879650
 Br                14.46249538   17.42386011    5.76258230
 Br                14.47044724   11.61810566    5.75744380
 Br                14.52025676    5.83471682    5.80987842
 Br                14.48341158   23.27821314   11.60354826
 Br                14.47541429   17.44938104   11.56705508
 Br                14.47577550   11.59302547   11.57062121
 Br                14.46888830    5.78273142   11.59727892
 Br                14.46168077   23.27808556   17.39699931
 Br                14.47284813   17.45054283   17.43296123
 Br                14.47453631   11.59109186   17.43017181
 Br                14.45077471    5.78391540   17.40145828
 Br                14.45116238   23.21463133   23.19196507
 Br                14.48668325   17.42435218   23.23805216
 Br                14.49765351   11.61917875   23.24212892
 Br                14.47462573    5.83580881   23.18931672
 Br                20.38706480   23.14552704    5.80258284
 Br                20.39549991   17.39925713    5.71990175
 Br                20.40819847   11.61319010    5.72521809
 Br                20.42161958    5.86824142    5.84233088
 Br                20.42280291   23.27815372   11.58647644
 Br                20.41314556   17.44660739   11.57534127
 Br                20.41707411   11.58394611   11.55991017
 Br                20.40686372    5.75174947   11.58805048
 Br                20.39886183   23.27517977   17.38427765
 Br                20.40986847   17.44046721   17.41199184
 Br                20.41443447   11.59604516   17.42268838
 Br                20.38759354    5.74797600   17.37325755
 Br                20.33956925   23.19089357   23.16094061
 Br                20.41813032   17.40570746   23.24067168
 Br                20.43556306   11.61790666   23.24243733
 Br                20.37112674    5.82836124   23.11660671
 Cs                37.51479327   25.68322819   25.74717962
 Cs                43.46158385   25.73669025   25.73342455
 Cs                49.40837902   25.73216987   25.70588184
 Cs                32.30874132   20.45988088   25.73742537
 Cs                32.28177496   14.53325035   25.73158006
 Cs                32.31949561    8.60325119   25.74765912
 Cs                37.71054372   20.28202123   25.78597892
 Cs                37.72634613   14.53544681   25.78710720
 Cs                37.71479947    8.78481518   25.78723133
 Cs                37.52377512    3.37060615   25.74407832
 Cs                43.49529996   20.28016760   25.78961798
 Cs                43.51862921   14.53767800   25.80706277
 Cs                43.49763438    8.78745387   25.78819777
 Cs                43.46688464    3.30420428   25.71710219
 Cs                49.25854040   20.32258626   25.77149140
 Cs                49.44120679   14.54546378   25.81478327
 Cs                49.27609534    8.72417506   25.75674617
 Cs                49.41293290    3.27311781   25.64559412
 Cs                54.65706343   20.51281658   25.76052429
 Cs                54.70231694    8.54822861   25.71766482
 Br                34.96896311   23.01175685   26.45334780
 Br                34.65439855   17.43697382   26.47072185
 Br                34.66170229   11.61908806   26.47143518
 Br                34.98382801    6.04286225   26.45480435
 Br                40.54333847   23.35933538   26.47922127
 Br                40.56651210   17.44037904   26.44631542
 Br                40.57241292   11.61113359   26.44685587
 Br                40.56458035    5.68225696   26.47671893
 Br                46.36446131   23.38268590   26.46480904
 Br                46.39554780   17.46511479   26.44654981
 Br                46.40917393   11.56435650   26.44732916
 Br                46.41132195    5.62674120   26.45160478
 Br                51.96010098   23.11997656   26.42148604
 Br                52.00287647    5.88544987   26.39259941
 Br                52.12279632   11.16106666   26.46244049
 Br                52.08249596   17.84052870   26.47395190
 Cs                37.52696248   25.73923897    3.30402674
 Cs                43.47118381   25.73616549    3.26722174
 Cs                49.42175829   25.67317397    3.24393828
 Cs                32.28781176   20.51596974    3.23511494
 Cs                32.29751297    8.54803685    3.22363063
 Cs                37.67463413   20.32380710    3.23095849
 Cs                37.47616499   14.53905948    3.18495734
 Cs                37.67878029    8.74402448    3.22991456
 Cs                37.53419709    3.31621400    3.30662297
 Cs                43.43289356   20.28006049    3.21090249
 Cs                43.40360129   14.53802383    3.19213578
 Cs                43.43311888    8.78800258    3.21082982
 Cs                43.47401547    3.30346567    3.28206428
 Cs                49.22233628   20.27837155    3.21375803
 Cs                49.20748493   14.53352893    3.21315411
 Cs                49.24166033    8.76466344    3.22482293
 Cs                49.42094186    3.32491212    3.29928467
 Cs                54.63706347   20.45216005    3.26701528
 Cs                54.67863626   14.53082536    3.28469224
 Cs                54.68091242    8.60595567    3.30777280
 Br                34.98442732   23.12895151    2.57998470
 Br                34.86210512   17.84268031    2.52698192
 Br                34.86899414   11.21748446    2.52514337
 Br                34.99860831    5.92810700    2.57881007
 Br                40.57928554   23.38681023    2.53660769
 Br                40.55255624   17.47055021    2.55445097
 Br                40.56029746   11.57973422    2.55344477
 Br                40.59981709    5.65694834    2.53889623
 Br                46.40056396   23.35203223    2.52081464
 Br                46.38223805   17.43597872    2.55313538
 Br                46.40073905   11.59090122    2.55207402
 Br                46.44814977    5.65206947    2.53073267
 Br                51.97620477   22.99775352    2.54655864
 Br                52.30278311   17.41669436    2.53281211
 Br                52.33110592   11.57459982    2.54058893
 Br                52.02169253    5.99743601    2.57370114
 Cs                54.73783401   20.32160148    8.71693474
 Cs                54.76193603   14.56832519    8.77939605
 Cs                54.75661082    8.77720131    8.74559896
 Cs                54.78220539   20.49947338   14.54113532
 Cs                54.79260841   14.59905115   14.55913981
 Cs                54.76117155    8.80979801   14.53159339
 Cs                54.72268948   20.36700254   20.32612317
 Cs                54.78918080   14.58339004   20.44421141
 Cs                54.73804774    8.73792009   20.29054545
 Br                55.38930781   23.03409217    5.87525330
 Br                55.42611150   17.43538501    5.61336484
 Br                55.43901553   11.57752246    5.63264575
 Br                55.41271078    6.00104762    5.97418036
 Br                55.43015925   23.16464995   11.15422039
 Br                55.42200362   17.45758029   11.55567733
 Br                55.42614045   11.60423568   11.57750927
 Br                55.43794309    5.65879441   11.55265053
 Br                55.40899032   23.21120393   17.81847791
 Br                55.42033632   17.48757928   17.46201281
 Br                55.42452096   11.58413551   17.42925489
 Br                55.41951267    5.63357311   17.41352414
 Br                55.35671547   23.15385071   23.11556021
 Br                55.42671891   17.86508484   23.18089371
 Br                55.44385024   11.15722465   23.14916995
 Br                55.37736526    5.88978420   23.01042431
 Cs                32.21731046   20.35734831    8.67588405
 Cs                32.15678305   14.54293300    8.57684525
 Cs                32.21640089    8.70740444    8.66646000
 Cs                32.15867407   20.46237659   14.46057297
 Cs                32.14964903   14.54138881   14.44209865
 Cs                32.15265059    8.62802273   14.45968272
 Cs                32.20352267   20.31466109   20.28397868
 Cs                32.18833111   14.53781545   20.21412628
 Cs                32.20346015    8.74893094   20.29473753
 Br                31.58690987   23.16234565    5.88649172
 Br                31.51044088   17.87874183    5.80511299
 Br                31.51298185   11.17275540    5.79119127
 Br                31.59796455    5.89215677    5.87440809
 Br                31.52794110   23.20652521   11.17874396
 Br                31.51783479   17.47201088   11.53902968
 Br                31.51400513   11.58668549   11.54227422
 Br                31.51333692    5.84320543   11.15537600
 Br                31.50785199   23.16327901   17.85074529
 Br                31.51810274   17.44854458   17.44737800
 Br                31.51573530   11.60808268   17.44603437
 Br                31.49492881    5.88245248   17.87578689
 Br                31.55570945   23.04836259   23.12416172
 Br                31.52153775   17.45338179   23.40394054
 Br                31.52717066   11.59351538   23.41152686
 Br                31.56793918    6.00309701   23.13678869
 Cs                32.30278820    3.25407386    8.53344782
 Cs                32.25170721    3.30228101   20.46813242
 Cs                37.68049650    3.25673019    8.72396031
 Cs                37.46900763    3.22010186   14.49604842
 Cs                37.66134462    3.27129492   20.29740696
 Cs                43.43176907    3.23697561    8.75843453
 Cs                43.40226592    3.21709345   14.50069091
 Cs                43.42972290    3.23845580   20.24311974
 Cs                49.24068913    3.25140368    8.73398113
 Cs                49.20606401    3.23953636   14.49823995
 Cs                49.21749566    3.23900108   20.24282750
 Cs                54.67954223    3.33475681    8.57465948
 Cs                54.67425933    3.30905187   14.49787161
 Cs                54.62531221    3.28417925   20.42069895
 Br                35.00156214    2.59652470    5.92212144
 Br                34.87294386    2.56829651   11.20945288
 Br                34.83187841    2.58008591   17.84485073
 Br                34.94575443    2.62321619   23.13041807
 Br                40.60513104    2.56056155    5.64150304
 Br                40.55655289    2.58346786   11.55749120
 Br                40.53620387    2.58357856   17.46413835
 Br                40.53959948    2.57010813   23.39136180
 Br                46.44928953    2.55650685    5.62765015
 Br                46.39901998    2.57907867   11.56582921
 Br                46.37501986    2.57948255   17.41078647
 Br                46.38116251    2.54895688   23.33544964
 Br                52.02126179    2.60019091    5.97087389
 Br                52.32892624    2.56677333   11.54797192
 Br                52.29399069    2.55846517   17.38813548
 Br                51.96073147    2.57116441   22.96974435
 Cs                32.29549909   25.79544791    8.54952862
 Cs                32.24215787   25.74437898   20.45128019
 Cs                37.68827693   25.80151431    8.72432913
 Cs                37.50538991   25.83878151   14.49480330
 Cs                37.66751630   25.78727026   20.29662773
 Cs                43.46203559   25.81245529    8.76453792
 Cs                43.45897086   25.84215737   14.50043399
 Cs                43.46159543   25.81247602   20.23672290
 Cs                49.26837939   25.78782325    8.69418843
 Cs                49.40604602   25.84571374   14.50760183
 Cs                49.24576359   25.80322498   20.28573335
 Cs                54.70980294   25.73574907    8.53498867
 Cs                54.65366288   25.79160117   20.46311033
 Br                34.98691949   26.45847356    5.92343745
 Br                34.87672388   26.49360312   11.20791789
 Br                34.83250839   26.48126176   17.84715437
 Br                34.93041074   26.43127318   23.12777767
 Br                40.58797704   26.49205889    5.62685359
 Br                40.56609582   26.47690739   11.55545914
 Br                40.54500104   26.47741939   17.46611909
 Br                40.51962690   26.48297869   23.40932913
 Br                46.43268038   26.47842996    5.58322745
 Br                46.39774438   26.48035439   11.53674879
 Br                46.37613704   26.48011751   17.44306547
 Br                46.36290339   26.48911524   23.37981710
 Br                52.01775799   26.41971369    5.86149814
 Br                52.11915022   26.49436598   11.13190636
 Br                52.07019783   26.50781174   17.80990182
 Br                51.96024168   26.45036559   23.08823700
 Cs                37.65566222   20.30681455    8.73429561
 Cs                37.61240839   14.53574378    8.68504196
 Cs                37.64982703    8.76282454    8.73041637
 Cs                37.62734510   20.35257473   14.49059504
 Cs                37.63509954   14.53747813   14.47782224
 Cs                37.61385937    8.72012872   14.49075321
 Cs                37.67420682   20.31432071   20.24625391
 Cs                37.67587053   14.53501744   20.25370722
 Cs                37.66975715    8.75449492   20.25048676
 Cs                43.45729793   20.31617399    8.73527352
 Cs                43.43934200   14.53791042    8.71698377
 Cs                43.44834261    8.75698136    8.72705980
 Cs                43.46262356   20.33987513   14.50032340
 Cs                43.45825286   14.54185672   14.50049886
 Cs                43.44005334    8.74699916   14.50033003
 Cs                43.47218378   20.31645121   20.26536404
 Cs                43.48541172   14.53787010   20.28255402
 Cs                43.46534279    8.75698606   20.27330875
 Cs                49.25692003   20.31901647    8.75053116
 Cs                49.25195610   14.54327253    8.73919857
 Cs                49.24481816    8.76616004    8.73595673
 Cs                49.29994599   20.36558270   14.51040202
 Cs                49.27931303   14.55977642   14.52314549
 Cs                49.25222129    8.76827299   14.50885560
 Cs                49.27365971   20.31264869   20.27076474
 Cs                49.31265012   14.54523894   20.32348594
 Cs                49.26177817    8.77676822   20.28142114
 Pb                34.50871632   23.49565171    5.54712128
 Pb                34.39867594   17.50110236    5.43667467
 Pb                34.40002581   11.56353207    5.43464533
 Pb                34.51601311    5.56689903    5.54367539
 Pb                34.42660232   23.57841100   11.53755140
 Pb                34.46522697   17.52511889   11.47612242
 Pb                34.45773852   11.54279938   11.47461964
 Pb                34.40183189    5.48679526   11.53460637
 Pb                34.41541130   23.57027272   17.46774740
 Pb                34.48213461   17.52594639   17.42152132
 Pb                34.47603932   11.54072893   17.42252026
 Pb                34.39152004    5.49444813   17.47119207
 Pb                34.48916353   23.49686407   23.46700149
 Pb                34.53868251   17.50181882   23.43010205
 Pb                34.54171723   11.55918896   23.43193862
 Pb                34.49732652    5.56403685   23.47115493
 Pb                40.50510996   23.47455685    5.56117076
 Pb                40.43509716   17.48872706    5.52787173
 Pb                40.43656624   11.57750248    5.52584655
 Pb                40.51262067    5.58759572    5.56107789
 Pb                40.47400960   23.50824571   11.54820870
 Pb                40.47290023   17.50718880   11.52419086
 Pb                40.46391811   11.56568319   11.52291850
 Pb                40.43788198    5.56217619   11.54738824
 Pb                40.46524958   23.51236305   17.45771952
 Pb                40.49208518   17.51029895   17.45429219
 Pb                40.48431332   11.56248939   17.45535193
 Pb                40.43049194    5.55868623   17.45848038
 Pb                40.48670754   23.47244439   23.44995184
 Pb                40.53828727   17.49077920   23.45259284
 Pb                40.54197532   11.57480085   23.45435267
 Pb                40.49520031    5.58953162   23.45013848
 Pb                46.45178590   23.47017597    5.54898401
 Pb                46.39572305   17.48835644    5.54564807
 Pb                46.40017625   11.56975458    5.54070813
 Pb                46.46216721    5.57952937    5.55046261
 Pb                46.46761336   23.51909194   11.54207462
 Pb                46.43593782   17.51881354   11.54492198
 Pb                46.42394736   11.57442432   11.54036727
 Pb                46.40064215    5.57122571   11.53823882
 Pb                46.45837190   23.51515807   17.45347935
 Pb                46.45457487   17.51619185   17.47685980
 Pb                46.44425376   11.57794005   17.48081539
 Pb                46.39290557    5.57423001   17.45492771
 Pb                46.43304251   23.47411951   23.44135290
 Pb                46.49666380   17.48823310   23.47397136
 Pb                46.50347380   11.57304548   23.47957950
 Pb                46.44395376    5.57784112   23.43775081
 Pb                52.44960821   23.48950410    5.53031335
 Pb                52.39947771   17.49422443    5.57085524
 Pb                52.40892487   11.54907872    5.57116009
 Pb                52.46350538    5.55050389    5.52141448
 Pb                52.51899364   23.59385068   11.53030790
 Pb                52.44820222   17.56093731   11.57899123
 Pb                52.43591663   11.60559521   11.57466183
 Pb                52.40886314    5.59983125   11.51923912
 Pb                52.50653792   23.60268262   17.46537134
 Pb                52.46386919   17.56153859   17.52651255
 Pb                52.45475527   11.60955596   17.52763999
 Pb                52.39650218    5.59802072   17.46365761
 Pb                52.42934776   23.49306387   23.45687701
 Pb                52.53259518   17.50090231   23.56744713
 Pb                52.54288879   11.55821948   23.56042787
 Pb                52.44165713    5.55523290   23.45824843
 Br                34.87344478   20.45182548    5.84637933
 Br                34.68262617   14.52666026    5.73142687
 Br                34.87997737    8.60124369    5.84259889
 Br                34.73948569   20.47709467   11.60618126
 Br                34.68232178   14.52763177   11.56446127
 Br                34.72796966    8.57897987   11.60497082
 Br                34.72372488   20.47059879   17.40583684
 Br                34.71343615   14.52707273   17.39260039
 Br                34.71188727    8.58462794   17.40772813
 Br                34.83754767   20.42364679   23.18846352
 Br                34.79129635   14.52551832   23.18461254
 Br                34.84547284    8.62826266   23.19247426
 Br                40.60002798   20.45886334    5.74386900
 Br                40.53092001   14.52526732    5.72713775
 Br                40.61300783    8.59187749    5.73975699
 Br                40.55693030   20.46389354   11.57762096
 Br                40.54628550   14.52619154   11.56371739
 Br                40.55605366    8.59044639   11.57771029
 Br                40.54543261   20.46507616   17.42794053
 Br                40.54769642   14.52608994   17.44340742
 Br                40.54586193    8.58933429   17.42779021
 Br                40.58254681   20.45298474   23.28447529
 Br                40.57430734   14.52502132   23.22972913
 Br                40.59611728    8.59787646   23.29015400
 Br                46.36478752   20.44748814    5.71923753
 Br                46.38374298   14.51660172    5.76287112
 Br                46.39194277    8.58468111    5.71765769
 Br                46.40395563   20.46662861   11.56849408
 Br                46.41254678   14.52543706   11.56412216
 Br                46.42228872    8.58563952   11.55354592
 Br                46.39290959   20.46584907   17.42719303
 Br                46.40991607   14.52597930   17.43148230
 Br                46.41497595    8.58645025   17.44018448
 Br                46.34657413   20.45494293   23.25563623
 Br                46.42617641   14.51802884   23.28069559
 Br                46.37127068    8.58013926   23.25310461
 Br                52.10626806   20.40772560    5.81253347
 Br                52.15973283   14.50220627    5.81848257
 Br                52.14007757    8.59418890    5.84720838
 Br                52.21212348   20.48232806   11.60049634
 Br                52.22743719   14.54001036   11.60259428
 Br                52.25979278    8.59834128   11.59571761
 Br                52.19498579   20.48942312   17.39199650
 Br                52.26261930   14.54181866   17.44317611
 Br                52.23278840    8.59331752   17.38370094
 Br                52.06909006   20.44019949   23.15256727
 Br                52.26641756   14.50684443   23.28356738
 Br                52.10001327    8.56513614   23.11589263
 Br                34.87728699   23.18502901    8.58730520
 Br                34.73377581   17.42304322    8.53930895
 Br                34.72802079   11.63499467    8.53785738
 Br                34.88136832    5.87157714    8.58725645
 Br                34.69847725   23.29032071   14.51937372
 Br                34.67665877   17.46844834   14.48640083
 Br                34.67813046   11.59393320   14.48621002
 Br                34.67178218    5.77132112   14.51986097
 Br                34.84013078   23.14806297   20.45984649
 Br                34.70971627   17.41497362   20.43535282
 Br                34.70720889   11.63994063   20.43597492
 Br                34.84593685    5.90701977   20.46072860
 Br                40.60799743   23.28856076    8.56961668
 Br                40.54871812   17.45876805    8.56328469
 Br                40.55550888   11.59053278    8.56259584
 Br                40.61272204    5.77042502    8.57152044
 Br                40.52545388   23.31630662   14.50766952
 Br                40.54322832   17.45583323   14.50016659
 Br                40.53882656   11.59813889   14.50009662
 Br                40.51878913    5.74368752   14.50762410
 Br                40.57106769   23.28319982   20.44716938
 Br                40.52901503   17.47256281   20.43855925
 Br                40.53650207   11.57574200   20.43904562
 Br                40.57630607    5.77756535   20.44502171
 Br                46.37342407   23.28683347    8.55300983
 Br                46.42237097   17.46365913    8.56127441
 Br                46.42303490   11.57754002    8.55991275
 Br                46.38992025    5.74411603    8.55967884
 Br                46.41287109   23.31487235   14.49311612
 Br                46.40285712   17.46151788   14.50008933
 Br                46.40955110   11.58665954   14.49969824
 Br                46.37771978    5.78817659   14.49193965
 Br                46.33595499   23.29199089   20.43174764
 Br                46.40085921   17.45105581   20.43732190
 Br                46.40483822   11.59313872   20.43878538
 Br                46.34986598    5.74012797   20.42228327
 Br                52.10428892   23.14303139    8.54063167
 Br                52.23065349   17.40980530    8.56778765
 Br                52.25982392   11.62277133    8.57253929
 Br                52.13947435    5.87368487    8.56887321
 Br                52.23758078   23.31418284   14.48126098
 Br                52.26459142   17.47685671   14.51501551
 Br                52.22742103   11.62846933   14.51383314
 Br                52.15736713    5.84481103   14.47712761
 Br                52.06572767   23.18430931   20.41378285
 Br                52.20236417   17.42039976   20.46063191
 Br                52.22517804   11.62747445   20.45519229
 Br                52.09831640    5.83539414   20.38204341
 Br                37.60701451   23.19550090    5.84332562
 Br                37.52720712   17.41469703    5.76313547
 Br                37.53141347   11.63979688    5.76411875
 Br                37.62242234    5.86141636    5.84311309
 Br                37.54416634   23.26398911   11.61800399
 Br                37.53526469   17.44140281   11.58841821
 Br                37.53293036   11.60988648   11.58466694
 Br                37.53059677    5.79995822   11.62379112
 Br                37.52119175   23.26656129   17.41252019
 Br                37.53325548   17.44641432   17.42604881
 Br                37.53226894   11.60329165   17.42985079
 Br                37.51033807    5.79778523   17.40728391
 Br                37.56049867   23.15298464   23.19471017
 Br                37.55408962   17.41274622   23.27576172
 Br                37.56103357   11.63924832   23.27405467
 Br                37.57710703    5.90253447   23.19517723
 Br                43.49687759   23.21433107    5.80879650
 Br                43.46249538   17.42386011    5.76258230
 Br                43.47044724   11.61810566    5.75744380
 Br                43.52025676    5.83471682    5.80987842
 Br                43.48341158   23.27821314   11.60354826
 Br                43.47541429   17.44938104   11.56705508
 Br                43.47577550   11.59302547   11.57062121
 Br                43.46888830    5.78273142   11.59727892
 Br                43.46168077   23.27808556   17.39699931
 Br                43.47284813   17.45054283   17.43296123
 Br                43.47453631   11.59109186   17.43017181
 Br                43.45077471    5.78391540   17.40145828
 Br                43.45116238   23.21463133   23.19196507
 Br                43.48668325   17.42435218   23.23805216
 Br                43.49765351   11.61917875   23.24212892
 Br                43.47462573    5.83580881   23.18931672
 Br                49.38706480   23.14552704    5.80258284
 Br                49.39549991   17.39925713    5.71990175
 Br                49.40819847   11.61319010    5.72521809
 Br                49.42161958    5.86824142    5.84233088
 Br                49.42280291   23.27815372   11.58647644
 Br                49.41314556   17.44660739   11.57534127
 Br                49.41707411   11.58394611   11.55991017
 Br                49.40686372    5.75174947   11.58805048
 Br                49.39886183   23.27517977   17.38427765
 Br                49.40986847   17.44046721   17.41199184
 Br                49.41443447   11.59604516   17.42268838
 Br                49.38759354    5.74797600   17.37325755
 Br                49.33956925   23.19089357   23.16094061
 Br                49.41813032   17.40570746   23.24067168
 Br                49.43556306   11.61790666   23.24243733
 Br                49.37112674    5.82836124   23.11660671
 Cs                 8.51479327   54.68322819   25.74717962
 Cs                14.46158385   54.73669025   25.73342455
 Cs                20.40837902   54.73216987   25.70588184
 Cs                 3.30874132   49.45988088   25.73742537
 Cs                 3.28177496   43.53325035   25.73158006
 Cs                 3.31949561   37.60325119   25.74765912
 Cs                 8.71054372   49.28202123   25.78597892
 Cs                 8.72634613   43.53544681   25.78710720
 Cs                 8.71479947   37.78481518   25.78723133
 Cs                 8.52377512   32.37060615   25.74407832
 Cs                14.49529996   49.28016760   25.78961798
 Cs                14.51862921   43.53767800   25.80706277
 Cs                14.49763438   37.78745387   25.78819777
 Cs                14.46688464   32.30420428   25.71710219
 Cs                20.25854040   49.32258626   25.77149140
 Cs                20.44120679   43.54546378   25.81478327
 Cs                20.27609534   37.72417506   25.75674617
 Cs                20.41293290   32.27311781   25.64559412
 Cs                25.65706343   49.51281658   25.76052429
 Cs                25.70231694   37.54822861   25.71766482
 Br                 5.96896311   52.01175685   26.45334780
 Br                 5.65439855   46.43697382   26.47072185
 Br                 5.66170229   40.61908806   26.47143518
 Br                 5.98382801   35.04286225   26.45480435
 Br                11.54333847   52.35933538   26.47922127
 Br                11.56651210   46.44037904   26.44631542
 Br                11.57241292   40.61113359   26.44685587
 Br                11.56458035   34.68225696   26.47671893
 Br                17.36446131   52.38268590   26.46480904
 Br                17.39554780   46.46511479   26.44654981
 Br                17.40917393   40.56435650   26.44732916
 Br                17.41132195   34.62674120   26.45160478
 Br                22.96010098   52.11997656   26.42148604
 Br                23.00287647   34.88544987   26.39259941
 Br                23.12279632   40.16106666   26.46244049
 Br                23.08249596   46.84052870   26.47395190
 Cs                 8.52696248   54.73923897    3.30402674
 Cs                14.47118381   54.73616549    3.26722174
 Cs                20.42175829   54.67317397    3.24393828
 Cs                 3.28781176   49.51596974    3.23511494
 Cs                 3.29751297   37.54803685    3.22363063
 Cs                 8.67463413   49.32380710    3.23095849
 Cs                 8.47616499   43.53905948    3.18495734
 Cs                 8.67878029   37.74402448    3.22991456
 Cs                 8.53419709   32.31621400    3.30662297
 Cs                14.43289356   49.28006049    3.21090249
 Cs                14.40360129   43.53802383    3.19213578
 Cs                14.43311888   37.78800258    3.21082982
 Cs                14.47401547   32.30346567    3.28206428
 Cs                20.22233628   49.27837155    3.21375803
 Cs                20.20748493   43.53352893    3.21315411
 Cs                20.24166033   37.76466344    3.22482293
 Cs                20.42094186   32.32491212    3.29928467
 Cs                25.63706347   49.45216005    3.26701528
 Cs                25.67863626   43.53082536    3.28469224
 Cs                25.68091242   37.60595567    3.30777280
 Br                 5.98442732   52.12895151    2.57998470
 Br                 5.86210512   46.84268031    2.52698192
 Br                 5.86899414   40.21748446    2.52514337
 Br                 5.99860831   34.92810700    2.57881007
 Br                11.57928554   52.38681023    2.53660769
 Br                11.55255624   46.47055021    2.55445097
 Br                11.56029746   40.57973422    2.55344477
 Br                11.59981709   34.65694834    2.53889623
 Br                17.40056396   52.35203223    2.52081464
 Br                17.38223805   46.43597872    2.55313538
 Br                17.40073905   40.59090122    2.55207402
 Br                17.44814977   34.65206947    2.53073267
 Br                22.97620477   51.99775352    2.54655864
 Br                23.30278311   46.41669436    2.53281211
 Br                23.33110592   40.57459982    2.54058893
 Br                23.02169253   34.99743601    2.57370114
 Cs                25.73783401   49.32160148    8.71693474
 Cs                25.76193603   43.56832519    8.77939605
 Cs                25.75661082   37.77720131    8.74559896
 Cs                25.78220539   49.49947338   14.54113532
 Cs                25.79260841   43.59905115   14.55913981
 Cs                25.76117155   37.80979801   14.53159339
 Cs                25.72268948   49.36700254   20.32612317
 Cs                25.78918080   43.58339004   20.44421141
 Cs                25.73804774   37.73792009   20.29054545
 Br                26.38930781   52.03409217    5.87525330
 Br                26.42611150   46.43538501    5.61336484
 Br                26.43901553   40.57752246    5.63264575
 Br                26.41271078   35.00104762    5.97418036
 Br                26.43015925   52.16464995   11.15422039
 Br                26.42200362   46.45758029   11.55567733
 Br                26.42614045   40.60423568   11.57750927
 Br                26.43794309   34.65879441   11.55265053
 Br                26.40899032   52.21120393   17.81847791
 Br                26.42033632   46.48757928   17.46201281
 Br                26.42452096   40.58413551   17.42925489
 Br                26.41951267   34.63357311   17.41352414
 Br                26.35671547   52.15385071   23.11556021
 Br                26.42671891   46.86508484   23.18089371
 Br                26.44385024   40.15722465   23.14916995
 Br                26.37736526   34.88978420   23.01042431
 Cs                 3.21731046   49.35734831    8.67588405
 Cs                 3.15678305   43.54293300    8.57684525
 Cs                 3.21640089   37.70740444    8.66646000
 Cs                 3.15867407   49.46237659   14.46057297
 Cs                 3.14964903   43.54138881   14.44209865
 Cs                 3.15265059   37.62802273   14.45968272
 Cs                 3.20352267   49.31466109   20.28397868
 Cs                 3.18833111   43.53781545   20.21412628
 Cs                 3.20346015   37.74893094   20.29473753
 Br                 2.58690987   52.16234565    5.88649172
 Br                 2.51044088   46.87874183    5.80511299
 Br                 2.51298185   40.17275540    5.79119127
 Br                 2.59796455   34.89215677    5.87440809
 Br                 2.52794110   52.20652521   11.17874396
 Br                 2.51783479   46.47201088   11.53902968
 Br                 2.51400513   40.58668549   11.54227422
 Br                 2.51333692   34.84320543   11.15537600
 Br                 2.50785199   52.16327901   17.85074529
 Br                 2.51810274   46.44854458   17.44737800
 Br                 2.51573530   40.60808268   17.44603437
 Br                 2.49492881   34.88245248   17.87578689
 Br                 2.55570945   52.04836259   23.12416172
 Br                 2.52153775   46.45338179   23.40394054
 Br                 2.52717066   40.59351538   23.41152686
 Br                 2.56793918   35.00309701   23.13678869
 Cs                 3.30278820   32.25407386    8.53344782
 Cs                 3.25170721   32.30228101   20.46813242
 Cs                 8.68049650   32.25673019    8.72396031
 Cs                 8.46900763   32.22010186   14.49604842
 Cs                 8.66134462   32.27129492   20.29740696
 Cs                14.43176907   32.23697561    8.75843453
 Cs                14.40226592   32.21709345   14.50069091
 Cs                14.42972290   32.23845580   20.24311974
 Cs                20.24068913   32.25140368    8.73398113
 Cs                20.20606401   32.23953636   14.49823995
 Cs                20.21749566   32.23900108   20.24282750
 Cs                25.67954223   32.33475681    8.57465948
 Cs                25.67425933   32.30905187   14.49787161
 Cs                25.62531221   32.28417925   20.42069895
 Br                 6.00156214   31.59652470    5.92212144
 Br                 5.87294386   31.56829651   11.20945288
 Br                 5.83187841   31.58008591   17.84485073
 Br                 5.94575443   31.62321619   23.13041807
 Br                11.60513104   31.56056155    5.64150304
 Br                11.55655289   31.58346786   11.55749120
 Br                11.53620387   31.58357856   17.46413835
 Br                11.53959948   31.57010813   23.39136180
 Br                17.44928953   31.55650685    5.62765015
 Br                17.39901998   31.57907867   11.56582921
 Br                17.37501986   31.57948255   17.41078647
 Br                17.38116251   31.54895688   23.33544964
 Br                23.02126179   31.60019091    5.97087389
 Br                23.32892624   31.56677333   11.54797192
 Br                23.29399069   31.55846517   17.38813548
 Br                22.96073147   31.57116441   22.96974435
 Cs                 3.29549909   54.79544791    8.54952862
 Cs                 3.24215787   54.74437898   20.45128019
 Cs                 8.68827693   54.80151431    8.72432913
 Cs                 8.50538991   54.83878151   14.49480330
 Cs                 8.66751630   54.78727026   20.29662773
 Cs                14.46203559   54.81245529    8.76453792
 Cs                14.45897086   54.84215737   14.50043399
 Cs                14.46159543   54.81247602   20.23672290
 Cs                20.26837939   54.78782325    8.69418843
 Cs                20.40604602   54.84571374   14.50760183
 Cs                20.24576359   54.80322498   20.28573335
 Cs                25.70980294   54.73574907    8.53498867
 Cs                25.65366288   54.79160117   20.46311033
 Br                 5.98691949   55.45847356    5.92343745
 Br                 5.87672388   55.49360312   11.20791789
 Br                 5.83250839   55.48126176   17.84715437
 Br                 5.93041074   55.43127318   23.12777767
 Br                11.58797704   55.49205889    5.62685359
 Br                11.56609582   55.47690739   11.55545914
 Br                11.54500104   55.47741939   17.46611909
 Br                11.51962690   55.48297869   23.40932913
 Br                17.43268038   55.47842996    5.58322745
 Br                17.39774438   55.48035439   11.53674879
 Br                17.37613704   55.48011751   17.44306547
 Br                17.36290339   55.48911524   23.37981710
 Br                23.01775799   55.41971369    5.86149814
 Br                23.11915022   55.49436598   11.13190636
 Br                23.07019783   55.50781174   17.80990182
 Br                22.96024168   55.45036559   23.08823700
 Cs                 8.65566222   49.30681455    8.73429561
 Cs                 8.61240839   43.53574378    8.68504196
 Cs                 8.64982703   37.76282454    8.73041637
 Cs                 8.62734510   49.35257473   14.49059504
 Cs                 8.63509954   43.53747813   14.47782224
 Cs                 8.61385937   37.72012872   14.49075321
 Cs                 8.67420682   49.31432071   20.24625391
 Cs                 8.67587053   43.53501744   20.25370722
 Cs                 8.66975715   37.75449492   20.25048676
 Cs                14.45729793   49.31617399    8.73527352
 Cs                14.43934200   43.53791042    8.71698377
 Cs                14.44834261   37.75698136    8.72705980
 Cs                14.46262356   49.33987513   14.50032340
 Cs                14.45825286   43.54185672   14.50049886
 Cs                14.44005334   37.74699916   14.50033003
 Cs                14.47218378   49.31645121   20.26536404
 Cs                14.48541172   43.53787010   20.28255402
 Cs                14.46534279   37.75698606   20.27330875
 Cs                20.25692003   49.31901647    8.75053116
 Cs                20.25195610   43.54327253    8.73919857
 Cs                20.24481816   37.76616004    8.73595673
 Cs                20.29994599   49.36558270   14.51040202
 Cs                20.27931303   43.55977642   14.52314549
 Cs                20.25222129   37.76827299   14.50885560
 Cs                20.27365971   49.31264869   20.27076474
 Cs                20.31265012   43.54523894   20.32348594
 Cs                20.26177817   37.77676822   20.28142114
 Pb                 5.50871632   52.49565171    5.54712128
 Pb                 5.39867594   46.50110236    5.43667467
 Pb                 5.40002581   40.56353207    5.43464533
 Pb                 5.51601311   34.56689903    5.54367539
 Pb                 5.42660232   52.57841100   11.53755140
 Pb                 5.46522697   46.52511889   11.47612242
 Pb                 5.45773852   40.54279938   11.47461964
 Pb                 5.40183189   34.48679526   11.53460637
 Pb                 5.41541130   52.57027272   17.46774740
 Pb                 5.48213461   46.52594639   17.42152132
 Pb                 5.47603932   40.54072893   17.42252026
 Pb                 5.39152004   34.49444813   17.47119207
 Pb                 5.48916353   52.49686407   23.46700149
 Pb                 5.53868251   46.50181882   23.43010205
 Pb                 5.54171723   40.55918896   23.43193862
 Pb                 5.49732652   34.56403685   23.47115493
 Pb                11.50510996   52.47455685    5.56117076
 Pb                11.43509716   46.48872706    5.52787173
 Pb                11.43656624   40.57750248    5.52584655
 Pb                11.51262067   34.58759572    5.56107789
 Pb                11.47400960   52.50824571   11.54820870
 Pb                11.47290023   46.50718880   11.52419086
 Pb                11.46391811   40.56568319   11.52291850
 Pb                11.43788198   34.56217619   11.54738824
 Pb                11.46524958   52.51236305   17.45771952
 Pb                11.49208518   46.51029895   17.45429219
 Pb                11.48431332   40.56248939   17.45535193
 Pb                11.43049194   34.55868623   17.45848038
 Pb                11.48670754   52.47244439   23.44995184
 Pb                11.53828727   46.49077920   23.45259284
 Pb                11.54197532   40.57480085   23.45435267
 Pb                11.49520031   34.58953162   23.45013848
 Pb                17.45178590   52.47017597    5.54898401
 Pb                17.39572305   46.48835644    5.54564807
 Pb                17.40017625   40.56975458    5.54070813
 Pb                17.46216721   34.57952937    5.55046261
 Pb                17.46761336   52.51909194   11.54207462
 Pb                17.43593782   46.51881354   11.54492198
 Pb                17.42394736   40.57442432   11.54036727
 Pb                17.40064215   34.57122571   11.53823882
 Pb                17.45837190   52.51515807   17.45347935
 Pb                17.45457487   46.51619185   17.47685980
 Pb                17.44425376   40.57794005   17.48081539
 Pb                17.39290557   34.57423001   17.45492771
 Pb                17.43304251   52.47411951   23.44135290
 Pb                17.49666380   46.48823310   23.47397136
 Pb                17.50347380   40.57304548   23.47957950
 Pb                17.44395376   34.57784112   23.43775081
 Pb                23.44960821   52.48950410    5.53031335
 Pb                23.39947771   46.49422443    5.57085524
 Pb                23.40892487   40.54907872    5.57116009
 Pb                23.46350538   34.55050389    5.52141448
 Pb                23.51899364   52.59385068   11.53030790
 Pb                23.44820222   46.56093731   11.57899123
 Pb                23.43591663   40.60559521   11.57466183
 Pb                23.40886314   34.59983125   11.51923912
 Pb                23.50653792   52.60268262   17.46537134
 Pb                23.46386919   46.56153859   17.52651255
 Pb                23.45475527   40.60955596   17.52763999
 Pb                23.39650218   34.59802072   17.46365761
 Pb                23.42934776   52.49306387   23.45687701
 Pb                23.53259518   46.50090231   23.56744713
 Pb                23.54288879   40.55821948   23.56042787
 Pb                23.44165713   34.55523290   23.45824843
 Br                 5.87344478   49.45182548    5.84637933
 Br                 5.68262617   43.52666026    5.73142687
 Br                 5.87997737   37.60124369    5.84259889
 Br                 5.73948569   49.47709467   11.60618126
 Br                 5.68232178   43.52763177   11.56446127
 Br                 5.72796966   37.57897987   11.60497082
 Br                 5.72372488   49.47059879   17.40583684
 Br                 5.71343615   43.52707273   17.39260039
 Br                 5.71188727   37.58462794   17.40772813
 Br                 5.83754767   49.42364679   23.18846352
 Br                 5.79129635   43.52551832   23.18461254
 Br                 5.84547284   37.62826266   23.19247426
 Br                11.60002798   49.45886334    5.74386900
 Br                11.53092001   43.52526732    5.72713775
 Br                11.61300783   37.59187749    5.73975699
 Br                11.55693030   49.46389354   11.57762096
 Br                11.54628550   43.52619154   11.56371739
 Br                11.55605366   37.59044639   11.57771029
 Br                11.54543261   49.46507616   17.42794053
 Br                11.54769642   43.52608994   17.44340742
 Br                11.54586193   37.58933429   17.42779021
 Br                11.58254681   49.45298474   23.28447529
 Br                11.57430734   43.52502132   23.22972913
 Br                11.59611728   37.59787646   23.29015400
 Br                17.36478752   49.44748814    5.71923753
 Br                17.38374298   43.51660172    5.76287112
 Br                17.39194277   37.58468111    5.71765769
 Br                17.40395563   49.46662861   11.56849408
 Br                17.41254678   43.52543706   11.56412216
 Br                17.42228872   37.58563952   11.55354592
 Br                17.39290959   49.46584907   17.42719303
 Br                17.40991607   43.52597930   17.43148230
 Br                17.41497595   37.58645025   17.44018448
 Br                17.34657413   49.45494293   23.25563623
 Br                17.42617641   43.51802884   23.28069559
 Br                17.37127068   37.58013926   23.25310461
 Br                23.10626806   49.40772560    5.81253347
 Br                23.15973283   43.50220627    5.81848257
 Br                23.14007757   37.59418890    5.84720838
 Br                23.21212348   49.48232806   11.60049634
 Br                23.22743719   43.54001036   11.60259428
 Br                23.25979278   37.59834128   11.59571761
 Br                23.19498579   49.48942312   17.39199650
 Br                23.26261930   43.54181866   17.44317611
 Br                23.23278840   37.59331752   17.38370094
 Br                23.06909006   49.44019949   23.15256727
 Br                23.26641756   43.50684443   23.28356738
 Br                23.10001327   37.56513614   23.11589263
 Br                 5.87728699   52.18502901    8.58730520
 Br                 5.73377581   46.42304322    8.53930895
 Br                 5.72802079   40.63499467    8.53785738
 Br                 5.88136832   34.87157714    8.58725645
 Br                 5.69847725   52.29032071   14.51937372
 Br                 5.67665877   46.46844834   14.48640083
 Br                 5.67813046   40.59393320   14.48621002
 Br                 5.67178218   34.77132112   14.51986097
 Br                 5.84013078   52.14806297   20.45984649
 Br                 5.70971627   46.41497362   20.43535282
 Br                 5.70720889   40.63994063   20.43597492
 Br                 5.84593685   34.90701977   20.46072860
 Br                11.60799743   52.28856076    8.56961668
 Br                11.54871812   46.45876805    8.56328469
 Br                11.55550888   40.59053278    8.56259584
 Br                11.61272204   34.77042502    8.57152044
 Br                11.52545388   52.31630662   14.50766952
 Br                11.54322832   46.45583323   14.50016659
 Br                11.53882656   40.59813889   14.50009662
 Br                11.51878913   34.74368752   14.50762410
 Br                11.57106769   52.28319982   20.44716938
 Br                11.52901503   46.47256281   20.43855925
 Br                11.53650207   40.57574200   20.43904562
 Br                11.57630607   34.77756535   20.44502171
 Br                17.37342407   52.28683347    8.55300983
 Br                17.42237097   46.46365913    8.56127441
 Br                17.42303490   40.57754002    8.55991275
 Br                17.38992025   34.74411603    8.55967884
 Br                17.41287109   52.31487235   14.49311612
 Br                17.40285712   46.46151788   14.50008933
 Br                17.40955110   40.58665954   14.49969824
 Br                17.37771978   34.78817659   14.49193965
 Br                17.33595499   52.29199089   20.43174764
 Br                17.40085921   46.45105581   20.43732190
 Br                17.40483822   40.59313872   20.43878538
 Br                17.34986598   34.74012797   20.42228327
 Br                23.10428892   52.14303139    8.54063167
 Br                23.23065349   46.40980530    8.56778765
 Br                23.25982392   40.62277133    8.57253929
 Br                23.13947435   34.87368487    8.56887321
 Br                23.23758078   52.31418284   14.48126098
 Br                23.26459142   46.47685671   14.51501551
 Br                23.22742103   40.62846933   14.51383314
 Br                23.15736713   34.84481103   14.47712761
 Br                23.06572767   52.18430931   20.41378285
 Br                23.20236417   46.42039976   20.46063191
 Br                23.22517804   40.62747445   20.45519229
 Br                23.09831640   34.83539414   20.38204341
 Br                 8.60701451   52.19550090    5.84332562
 Br                 8.52720712   46.41469703    5.76313547
 Br                 8.53141347   40.63979688    5.76411875
 Br                 8.62242234   34.86141636    5.84311309
 Br                 8.54416634   52.26398911   11.61800399
 Br                 8.53526469   46.44140281   11.58841821
 Br                 8.53293036   40.60988648   11.58466694
 Br                 8.53059677   34.79995822   11.62379112
 Br                 8.52119175   52.26656129   17.41252019
 Br                 8.53325548   46.44641432   17.42604881
 Br                 8.53226894   40.60329165   17.42985079
 Br                 8.51033807   34.79778523   17.40728391
 Br                 8.56049867   52.15298464   23.19471017
 Br                 8.55408962   46.41274622   23.27576172
 Br                 8.56103357   40.63924832   23.27405467
 Br                 8.57710703   34.90253447   23.19517723
 Br                14.49687759   52.21433107    5.80879650
 Br                14.46249538   46.42386011    5.76258230
 Br                14.47044724   40.61810566    5.75744380
 Br                14.52025676   34.83471682    5.80987842
 Br                14.48341158   52.27821314   11.60354826
 Br                14.47541429   46.44938104   11.56705508
 Br                14.47577550   40.59302547   11.57062121
 Br                14.46888830   34.78273142   11.59727892
 Br                14.46168077   52.27808556   17.39699931
 Br                14.47284813   46.45054283   17.43296123
 Br                14.47453631   40.59109186   17.43017181
 Br                14.45077471   34.78391540   17.40145828
 Br                14.45116238   52.21463133   23.19196507
 Br                14.48668325   46.42435218   23.23805216
 Br                14.49765351   40.61917875   23.24212892
 Br                14.47462573   34.83580881   23.18931672
 Br                20.38706480   52.14552704    5.80258284
 Br                20.39549991   46.39925713    5.71990175
 Br                20.40819847   40.61319010    5.72521809
 Br                20.42161958   34.86824142    5.84233088
 Br                20.42280291   52.27815372   11.58647644
 Br                20.41314556   46.44660739   11.57534127
 Br                20.41707411   40.58394611   11.55991017
 Br                20.40686372   34.75174947   11.58805048
 Br                20.39886183   52.27517977   17.38427765
 Br                20.40986847   46.44046721   17.41199184
 Br                20.41443447   40.59604516   17.42268838
 Br                20.38759354   34.74797600   17.37325755
 Br                20.33956925   52.19089357   23.16094061
 Br                20.41813032   46.40570746   23.24067168
 Br                20.43556306   40.61790666   23.24243733
 Br                20.37112674   34.82836124   23.11660671
 Cs                37.51479327   54.68322819   25.74717962
 Cs                43.46158385   54.73669025   25.73342455
 Cs                49.40837902   54.73216987   25.70588184
 Cs                32.30874132   49.45988088   25.73742537
 Cs                32.28177496   43.53325035   25.73158006
 Cs                32.31949561   37.60325119   25.74765912
 Cs                37.71054372   49.28202123   25.78597892
 Cs                37.72634613   43.53544681   25.78710720
 Cs                37.71479947   37.78481518   25.78723133
 Cs                37.52377512   32.37060615   25.74407832
 Cs                43.49529996   49.28016760   25.78961798
 Cs                43.51862921   43.53767800   25.80706277
 Cs                43.49763438   37.78745387   25.78819777
 Cs                43.46688464   32.30420428   25.71710219
 Cs                49.25854040   49.32258626   25.77149140
 Cs                49.44120679   43.54546378   25.81478327
 Cs                49.27609534   37.72417506   25.75674617
 Cs                49.41293290   32.27311781   25.64559412
 Cs                54.65706343   49.51281658   25.76052429
 Cs                54.70231694   37.54822861   25.71766482
 Br                34.96896311   52.01175685   26.45334780
 Br                34.65439855   46.43697382   26.47072185
 Br                34.66170229   40.61908806   26.47143518
 Br                34.98382801   35.04286225   26.45480435
 Br                40.54333847   52.35933538   26.47922127
 Br                40.56651210   46.44037904   26.44631542
 Br                40.57241292   40.61113359   26.44685587
 Br                40.56458035   34.68225696   26.47671893
 Br                46.36446131   52.38268590   26.46480904
 Br                46.39554780   46.46511479   26.44654981
 Br                46.40917393   40.56435650   26.44732916
 Br                46.41132195   34.62674120   26.45160478
 Br                51.96010098   52.11997656   26.42148604
 Br                52.00287647   34.88544987   26.39259941
 Br                52.12279632   40.16106666   26.46244049
 Br                52.08249596   46.84052870   26.47395190
 Cs                37.52696248   54.73923897    3.30402674
 Cs                43.47118381   54.73616549    3.26722174
 Cs                49.42175829   54.67317397    3.24393828
 Cs                32.28781176   49.51596974    3.23511494
 Cs                32.29751297   37.54803685    3.22363063
 Cs                37.67463413   49.32380710    3.23095849
 Cs                37.47616499   43.53905948    3.18495734
 Cs                37.67878029   37.74402448    3.22991456
 Cs                37.53419709   32.31621400    3.30662297
 Cs                43.43289356   49.28006049    3.21090249
 Cs                43.40360129   43.53802383    3.19213578
 Cs                43.43311888   37.78800258    3.21082982
 Cs                43.47401547   32.30346567    3.28206428
 Cs                49.22233628   49.27837155    3.21375803
 Cs                49.20748493   43.53352893    3.21315411
 Cs                49.24166033   37.76466344    3.22482293
 Cs                49.42094186   32.32491212    3.29928467
 Cs                54.63706347   49.45216005    3.26701528
 Cs                54.67863626   43.53082536    3.28469224
 Cs                54.68091242   37.60595567    3.30777280
 Br                34.98442732   52.12895151    2.57998470
 Br                34.86210512   46.84268031    2.52698192
 Br                34.86899414   40.21748446    2.52514337
 Br                34.99860831   34.92810700    2.57881007
 Br                40.57928554   52.38681023    2.53660769
 Br                40.55255624   46.47055021    2.55445097
 Br                40.56029746   40.57973422    2.55344477
 Br                40.59981709   34.65694834    2.53889623
 Br                46.40056396   52.35203223    2.52081464
 Br                46.38223805   46.43597872    2.55313538
 Br                46.40073905   40.59090122    2.55207402
 Br                46.44814977   34.65206947    2.53073267
 Br                51.97620477   51.99775352    2.54655864
 Br                52.30278311   46.41669436    2.53281211
 Br                52.33110592   40.57459982    2.54058893
 Br                52.02169253   34.99743601    2.57370114
 Cs                54.73783401   49.32160148    8.71693474
 Cs                54.76193603   43.56832519    8.77939605
 Cs                54.75661082   37.77720131    8.74559896
 Cs                54.78220539   49.49947338   14.54113532
 Cs                54.79260841   43.59905115   14.55913981
 Cs                54.76117155   37.80979801   14.53159339
 Cs                54.72268948   49.36700254   20.32612317
 Cs                54.78918080   43.58339004   20.44421141
 Cs                54.73804774   37.73792009   20.29054545
 Br                55.38930781   52.03409217    5.87525330
 Br                55.42611150   46.43538501    5.61336484
 Br                55.43901553   40.57752246    5.63264575
 Br                55.41271078   35.00104762    5.97418036
 Br                55.43015925   52.16464995   11.15422039
 Br                55.42200362   46.45758029   11.55567733
 Br                55.42614045   40.60423568   11.57750927
 Br                55.43794309   34.65879441   11.55265053
 Br                55.40899032   52.21120393   17.81847791
 Br                55.42033632   46.48757928   17.46201281
 Br                55.42452096   40.58413551   17.42925489
 Br                55.41951267   34.63357311   17.41352414
 Br                55.35671547   52.15385071   23.11556021
 Br                55.42671891   46.86508484   23.18089371
 Br                55.44385024   40.15722465   23.14916995
 Br                55.37736526   34.88978420   23.01042431
 Cs                32.21731046   49.35734831    8.67588405
 Cs                32.15678305   43.54293300    8.57684525
 Cs                32.21640089   37.70740444    8.66646000
 Cs                32.15867407   49.46237659   14.46057297
 Cs                32.14964903   43.54138881   14.44209865
 Cs                32.15265059   37.62802273   14.45968272
 Cs                32.20352267   49.31466109   20.28397868
 Cs                32.18833111   43.53781545   20.21412628
 Cs                32.20346015   37.74893094   20.29473753
 Br                31.58690987   52.16234565    5.88649172
 Br                31.51044088   46.87874183    5.80511299
 Br                31.51298185   40.17275540    5.79119127
 Br                31.59796455   34.89215677    5.87440809
 Br                31.52794110   52.20652521   11.17874396
 Br                31.51783479   46.47201088   11.53902968
 Br                31.51400513   40.58668549   11.54227422
 Br                31.51333692   34.84320543   11.15537600
 Br                31.50785199   52.16327901   17.85074529
 Br                31.51810274   46.44854458   17.44737800
 Br                31.51573530   40.60808268   17.44603437
 Br                31.49492881   34.88245248   17.87578689
 Br                31.55570945   52.04836259   23.12416172
 Br                31.52153775   46.45338179   23.40394054
 Br                31.52717066   40.59351538   23.41152686
 Br                31.56793918   35.00309701   23.13678869
 Cs                32.30278820   32.25407386    8.53344782
 Cs                32.25170721   32.30228101   20.46813242
 Cs                37.68049650   32.25673019    8.72396031
 Cs                37.46900763   32.22010186   14.49604842
 Cs                37.66134462   32.27129492   20.29740696
 Cs                43.43176907   32.23697561    8.75843453
 Cs                43.40226592   32.21709345   14.50069091
 Cs                43.42972290   32.23845580   20.24311974
 Cs                49.24068913   32.25140368    8.73398113
 Cs                49.20606401   32.23953636   14.49823995
 Cs                49.21749566   32.23900108   20.24282750
 Cs                54.67954223   32.33475681    8.57465948
 Cs                54.67425933   32.30905187   14.49787161
 Cs                54.62531221   32.28417925   20.42069895
 Br                35.00156214   31.59652470    5.92212144
 Br                34.87294386   31.56829651   11.20945288
 Br                34.83187841   31.58008591   17.84485073
 Br                34.94575443   31.62321619   23.13041807
 Br                40.60513104   31.56056155    5.64150304
 Br                40.55655289   31.58346786   11.55749120
 Br                40.53620387   31.58357856   17.46413835
 Br                40.53959948   31.57010813   23.39136180
 Br                46.44928953   31.55650685    5.62765015
 Br                46.39901998   31.57907867   11.56582921
 Br                46.37501986   31.57948255   17.41078647
 Br                46.38116251   31.54895688   23.33544964
 Br                52.02126179   31.60019091    5.97087389
 Br                52.32892624   31.56677333   11.54797192
 Br                52.29399069   31.55846517   17.38813548
 Br                51.96073147   31.57116441   22.96974435
 Cs                32.29549909   54.79544791    8.54952862
 Cs                32.24215787   54.74437898   20.45128019
 Cs                37.68827693   54.80151431    8.72432913
 Cs                37.50538991   54.83878151   14.49480330
 Cs                37.66751630   54.78727026   20.29662773
 Cs                43.46203559   54.81245529    8.76453792
 Cs                43.45897086   54.84215737   14.50043399
 Cs                43.46159543   54.81247602   20.23672290
 Cs                49.26837939   54.78782325    8.69418843
 Cs                49.40604602   54.84571374   14.50760183
 Cs                49.24576359   54.80322498   20.28573335
 Cs                54.70980294   54.73574907    8.53498867
 Cs                54.65366288   54.79160117   20.46311033
 Br                34.98691949   55.45847356    5.92343745
 Br                34.87672388   55.49360312   11.20791789
 Br                34.83250839   55.48126176   17.84715437
 Br                34.93041074   55.43127318   23.12777767
 Br                40.58797704   55.49205889    5.62685359
 Br                40.56609582   55.47690739   11.55545914
 Br                40.54500104   55.47741939   17.46611909
 Br                40.51962690   55.48297869   23.40932913
 Br                46.43268038   55.47842996    5.58322745
 Br                46.39774438   55.48035439   11.53674879
 Br                46.37613704   55.48011751   17.44306547
 Br                46.36290339   55.48911524   23.37981710
 Br                52.01775799   55.41971369    5.86149814
 Br                52.11915022   55.49436598   11.13190636
 Br                52.07019783   55.50781174   17.80990182
 Br                51.96024168   55.45036559   23.08823700
 Cs                37.65566222   49.30681455    8.73429561
 Cs                37.61240839   43.53574378    8.68504196
 Cs                37.64982703   37.76282454    8.73041637
 Cs                37.62734510   49.35257473   14.49059504
 Cs                37.63509954   43.53747813   14.47782224
 Cs                37.61385937   37.72012872   14.49075321
 Cs                37.67420682   49.31432071   20.24625391
 Cs                37.67587053   43.53501744   20.25370722
 Cs                37.66975715   37.75449492   20.25048676
 Cs                43.45729793   49.31617399    8.73527352
 Cs                43.43934200   43.53791042    8.71698377
 Cs                43.44834261   37.75698136    8.72705980
 Cs                43.46262356   49.33987513   14.50032340
 Cs                43.45825286   43.54185672   14.50049886
 Cs                43.44005334   37.74699916   14.50033003
 Cs                43.47218378   49.31645121   20.26536404
 Cs                43.48541172   43.53787010   20.28255402
 Cs                43.46534279   37.75698606   20.27330875
 Cs                49.25692003   49.31901647    8.75053116
 Cs                49.25195610   43.54327253    8.73919857
 Cs                49.24481816   37.76616004    8.73595673
 Cs                49.29994599   49.36558270   14.51040202
 Cs                49.27931303   43.55977642   14.52314549
 Cs                49.25222129   37.76827299   14.50885560
 Cs                49.27365971   49.31264869   20.27076474
 Cs                49.31265012   43.54523894   20.32348594
 Cs                49.26177817   37.77676822   20.28142114
 Pb                34.50871632   52.49565171    5.54712128
 Pb                34.39867594   46.50110236    5.43667467
 Pb                34.40002581   40.56353207    5.43464533
 Pb                34.51601311   34.56689903    5.54367539
 Pb                34.42660232   52.57841100   11.53755140
 Pb                34.46522697   46.52511889   11.47612242
 Pb                34.45773852   40.54279938   11.47461964
 Pb                34.40183189   34.48679526   11.53460637
 Pb                34.41541130   52.57027272   17.46774740
 Pb                34.48213461   46.52594639   17.42152132
 Pb                34.47603932   40.54072893   17.42252026
 Pb                34.39152004   34.49444813   17.47119207
 Pb                34.48916353   52.49686407   23.46700149
 Pb                34.53868251   46.50181882   23.43010205
 Pb                34.54171723   40.55918896   23.43193862
 Pb                34.49732652   34.56403685   23.47115493
 Pb                40.50510996   52.47455685    5.56117076
 Pb                40.43509716   46.48872706    5.52787173
 Pb                40.43656624   40.57750248    5.52584655
 Pb                40.51262067   34.58759572    5.56107789
 Pb                40.47400960   52.50824571   11.54820870
 Pb                40.47290023   46.50718880   11.52419086
 Pb                40.46391811   40.56568319   11.52291850
 Pb                40.43788198   34.56217619   11.54738824
 Pb                40.46524958   52.51236305   17.45771952
 Pb                40.49208518   46.51029895   17.45429219
 Pb                40.48431332   40.56248939   17.45535193
 Pb                40.43049194   34.55868623   17.45848038
 Pb                40.48670754   52.47244439   23.44995184
 Pb                40.53828727   46.49077920   23.45259284
 Pb                40.54197532   40.57480085   23.45435267
 Pb                40.49520031   34.58953162   23.45013848
 Pb                46.45178590   52.47017597    5.54898401
 Pb                46.39572305   46.48835644    5.54564807
 Pb                46.40017625   40.56975458    5.54070813
 Pb                46.46216721   34.57952937    5.55046261
 Pb                46.46761336   52.51909194   11.54207462
 Pb                46.43593782   46.51881354   11.54492198
 Pb                46.42394736   40.57442432   11.54036727
 Pb                46.40064215   34.57122571   11.53823882
 Pb                46.45837190   52.51515807   17.45347935
 Pb                46.45457487   46.51619185   17.47685980
 Pb                46.44425376   40.57794005   17.48081539
 Pb                46.39290557   34.57423001   17.45492771
 Pb                46.43304251   52.47411951   23.44135290
 Pb                46.49666380   46.48823310   23.47397136
 Pb                46.50347380   40.57304548   23.47957950
 Pb                46.44395376   34.57784112   23.43775081
 Pb                52.44960821   52.48950410    5.53031335
 Pb                52.39947771   46.49422443    5.57085524
 Pb                52.40892487   40.54907872    5.57116009
 Pb                52.46350538   34.55050389    5.52141448
 Pb                52.51899364   52.59385068   11.53030790
 Pb                52.44820222   46.56093731   11.57899123
 Pb                52.43591663   40.60559521   11.57466183
 Pb                52.40886314   34.59983125   11.51923912
 Pb                52.50653792   52.60268262   17.46537134
 Pb                52.46386919   46.56153859   17.52651255
 Pb                52.45475527   40.60955596   17.52763999
 Pb                52.39650218   34.59802072   17.46365761
 Pb                52.42934776   52.49306387   23.45687701
 Pb                52.53259518   46.50090231   23.56744713
 Pb                52.54288879   40.55821948   23.56042787
 Pb                52.44165713   34.55523290   23.45824843
 Br                34.87344478   49.45182548    5.84637933
 Br                34.68262617   43.52666026    5.73142687
 Br                34.87997737   37.60124369    5.84259889
 Br                34.73948569   49.47709467   11.60618126
 Br                34.68232178   43.52763177   11.56446127
 Br                34.72796966   37.57897987   11.60497082
 Br                34.72372488   49.47059879   17.40583684
 Br                34.71343615   43.52707273   17.39260039
 Br                34.71188727   37.58462794   17.40772813
 Br                34.83754767   49.42364679   23.18846352
 Br                34.79129635   43.52551832   23.18461254
 Br                34.84547284   37.62826266   23.19247426
 Br                40.60002798   49.45886334    5.74386900
 Br                40.53092001   43.52526732    5.72713775
 Br                40.61300783   37.59187749    5.73975699
 Br                40.55693030   49.46389354   11.57762096
 Br                40.54628550   43.52619154   11.56371739
 Br                40.55605366   37.59044639   11.57771029
 Br                40.54543261   49.46507616   17.42794053
 Br                40.54769642   43.52608994   17.44340742
 Br                40.54586193   37.58933429   17.42779021
 Br                40.58254681   49.45298474   23.28447529
 Br                40.57430734   43.52502132   23.22972913
 Br                40.59611728   37.59787646   23.29015400
 Br                46.36478752   49.44748814    5.71923753
 Br                46.38374298   43.51660172    5.76287112
 Br                46.39194277   37.58468111    5.71765769
 Br                46.40395563   49.46662861   11.56849408
 Br                46.41254678   43.52543706   11.56412216
 Br                46.42228872   37.58563952   11.55354592
 Br                46.39290959   49.46584907   17.42719303
 Br                46.40991607   43.52597930   17.43148230
 Br                46.41497595   37.58645025   17.44018448
 Br                46.34657413   49.45494293   23.25563623
 Br                46.42617641   43.51802884   23.28069559
 Br                46.37127068   37.58013926   23.25310461
 Br                52.10626806   49.40772560    5.81253347
 Br                52.15973283   43.50220627    5.81848257
 Br                52.14007757   37.59418890    5.84720838
 Br                52.21212348   49.48232806   11.60049634
 Br                52.22743719   43.54001036   11.60259428
 Br                52.25979278   37.59834128   11.59571761
 Br                52.19498579   49.48942312   17.39199650
 Br                52.26261930   43.54181866   17.44317611
 Br                52.23278840   37.59331752   17.38370094
 Br                52.06909006   49.44019949   23.15256727
 Br                52.26641756   43.50684443   23.28356738
 Br                52.10001327   37.56513614   23.11589263
 Br                34.87728699   52.18502901    8.58730520
 Br                34.73377581   46.42304322    8.53930895
 Br                34.72802079   40.63499467    8.53785738
 Br                34.88136832   34.87157714    8.58725645
 Br                34.69847725   52.29032071   14.51937372
 Br                34.67665877   46.46844834   14.48640083
 Br                34.67813046   40.59393320   14.48621002
 Br                34.67178218   34.77132112   14.51986097
 Br                34.84013078   52.14806297   20.45984649
 Br                34.70971627   46.41497362   20.43535282
 Br                34.70720889   40.63994063   20.43597492
 Br                34.84593685   34.90701977   20.46072860
 Br                40.60799743   52.28856076    8.56961668
 Br                40.54871812   46.45876805    8.56328469
 Br                40.55550888   40.59053278    8.56259584
 Br                40.61272204   34.77042502    8.57152044
 Br                40.52545388   52.31630662   14.50766952
 Br                40.54322832   46.45583323   14.50016659
 Br                40.53882656   40.59813889   14.50009662
 Br                40.51878913   34.74368752   14.50762410
 Br                40.57106769   52.28319982   20.44716938
 Br                40.52901503   46.47256281   20.43855925
 Br                40.53650207   40.57574200   20.43904562
 Br                40.57630607   34.77756535   20.44502171
 Br                46.37342407   52.28683347    8.55300983
 Br                46.42237097   46.46365913    8.56127441
 Br                46.42303490   40.57754002    8.55991275
 Br                46.38992025   34.74411603    8.55967884
 Br                46.41287109   52.31487235   14.49311612
 Br                46.40285712   46.46151788   14.50008933
 Br                46.40955110   40.58665954   14.49969824
 Br                46.37771978   34.78817659   14.49193965
 Br                46.33595499   52.29199089   20.43174764
 Br                46.40085921   46.45105581   20.43732190
 Br                46.40483822   40.59313872   20.43878538
 Br                46.34986598   34.74012797   20.42228327
 Br                52.10428892   52.14303139    8.54063167
 Br                52.23065349   46.40980530    8.56778765
 Br                52.25982392   40.62277133    8.57253929
 Br                52.13947435   34.87368487    8.56887321
 Br                52.23758078   52.31418284   14.48126098
 Br                52.26459142   46.47685671   14.51501551
 Br                52.22742103   40.62846933   14.51383314
 Br                52.15736713   34.84481103   14.47712761
 Br                52.06572767   52.18430931   20.41378285
 Br                52.20236417   46.42039976   20.46063191
 Br                52.22517804   40.62747445   20.45519229
 Br                52.09831640   34.83539414   20.38204341
 Br                37.60701451   52.19550090    5.84332562
 Br                37.52720712   46.41469703    5.76313547
 Br                37.53141347   40.63979688    5.76411875
 Br                37.62242234   34.86141636    5.84311309
 Br                37.54416634   52.26398911   11.61800399
 Br                37.53526469   46.44140281   11.58841821
 Br                37.53293036   40.60988648   11.58466694
 Br                37.53059677   34.79995822   11.62379112
 Br                37.52119175   52.26656129   17.41252019
 Br                37.53325548   46.44641432   17.42604881
 Br                37.53226894   40.60329165   17.42985079
 Br                37.51033807   34.79778523   17.40728391
 Br                37.56049867   52.15298464   23.19471017
 Br                37.55408962   46.41274622   23.27576172
 Br                37.56103357   40.63924832   23.27405467
 Br                37.57710703   34.90253447   23.19517723
 Br                43.49687759   52.21433107    5.80879650
 Br                43.46249538   46.42386011    5.76258230
 Br                43.47044724   40.61810566    5.75744380
 Br                43.52025676   34.83471682    5.80987842
 Br                43.48341158   52.27821314   11.60354826
 Br                43.47541429   46.44938104   11.56705508
 Br                43.47577550   40.59302547   11.57062121
 Br                43.46888830   34.78273142   11.59727892
 Br                43.46168077   52.27808556   17.39699931
 Br                43.47284813   46.45054283   17.43296123
 Br                43.47453631   40.59109186   17.43017181
 Br                43.45077471   34.78391540   17.40145828
 Br                43.45116238   52.21463133   23.19196507
 Br                43.48668325   46.42435218   23.23805216
 Br                43.49765351   40.61917875   23.24212892
 Br                43.47462573   34.83580881   23.18931672
 Br                49.38706480   52.14552704    5.80258284
 Br                49.39549991   46.39925713    5.71990175
 Br                49.40819847   40.61319010    5.72521809
 Br                49.42161958   34.86824142    5.84233088
 Br                49.42280291   52.27815372   11.58647644
 Br                49.41314556   46.44660739   11.57534127
 Br                49.41707411   40.58394611   11.55991017
 Br                49.40686372   34.75174947   11.58805048
 Br                49.39886183   52.27517977   17.38427765
 Br                49.40986847   46.44046721   17.41199184
 Br                49.41443447   40.59604516   17.42268838
 Br                49.38759354   34.74797600   17.37325755
 Br                49.33956925   52.19089357   23.16094061
 Br                49.41813032   46.40570746   23.24067168
 Br                49.43556306   40.61790666   23.24243733
 Br                49.37112674   34.82836124   23.11660671


832
Figure 7b | Br2Cl_NC | Dimer : IPD (d_ij) =  0.50 nm
 Cs                14.22619142   30.93473231   31.02560434
 Cs                20.07447547   31.25993182   30.85256022
 Cs                25.93040062   30.94712771   31.00550615
 Cs                14.23020402   25.57792818   30.67769808
 Cs                14.25492537   20.26953307   30.69514255
 Cs                14.40748003   14.09103074   30.81281027
 Cs                13.96335987    8.97500432   31.05914867
 Cs                20.11712968   26.13999774   30.88514784
 Cs                20.01169290   19.30241004   30.72219731
 Cs                20.02366802   14.04373732   30.70821040
 Cs                25.83461757   25.65387314   30.66762165
 Cs                25.77045983   20.36921103   30.71115115
 Cs                25.65416801   14.09333360   30.83168114
 Cs                26.10287553    8.97675650   31.05464939
 Cl                11.73934554   28.32080246   31.41970953
 Cl                11.45869508   22.94342548   31.25984594
 Cl                10.91714402   17.13751157   31.37782853
 Cl                11.57037930   11.65793136   31.38919030
 Cl                17.34200966   28.99466228   31.40728835
 Cl                16.43902616   22.93290848   31.19162133
 Cl                17.51406026   16.69833558   31.12172545
 Cl                16.52334719   11.35516682   31.40794756
 Cl                22.78522444   28.95169096   31.38975055
 Cl                23.55620628   23.05694483   31.18166601
 Cl                22.48184149   16.69811755   31.13216887
 Cl                23.53586039   11.35081240   31.41532141
 Cl                28.33222759   28.34590436   31.39126876
 Cl                28.57140732   22.96232728   31.28278145
 Cl                29.14975501   17.12547276   31.39611713
 Cl                28.48687852   11.66218183   31.39904101
 Cs                 9.18917257   25.86152120   30.97159336
 Cs                 8.98919173   20.01489004   30.86112658
 Cs                 9.02290147   14.10430756   30.93234042
 Cs                30.86412306   25.90581244   30.97849580
 Cs                31.03555205   20.03321460   30.89115997
 Cs                31.03424091   14.12374284   30.93843561
 Cs                14.01740417   30.96038465    8.96155738
 Cs                26.05654675   30.91804042    8.92479483
 Cs                14.28284199   25.75376850    9.30040912
 Cs                14.26076242   20.37729912    9.27756433
 Cs                14.59154012   14.06121201    9.18710521
 Cs                14.14226652    8.99714300    8.99627772
 Cs                20.07635827   26.37417256    8.99820401
 Cs                20.03358464   19.32218248    9.26687616
 Cs                20.03751141   14.14031795    9.42798887
 Cs                20.04064810    8.96513370    8.96378863
 Cs                25.77101295   25.74457778    9.27764629
 Cs                25.77611161   20.38190970    9.27201561
 Cs                25.49215379   14.05375561    9.18845756
 Cs                25.93575845    8.98020867    9.01817828
 Cl                11.55370606   28.30999148    8.64113646
 Cl                11.39799704   22.90699359    8.74231734
 Cl                10.90863040   17.12850795    8.58731542
 Cl                11.79175440   11.62088320    8.56948470
 Cl                16.56662529   28.55355697    8.59585680
 Cl                16.42507352   23.01215775    8.79925927
 Cl                17.56877461   16.63660241    8.90471234
 Cl                17.12524501   11.22888730    8.64155008
 Cl                23.44435647   28.51244938    8.58015732
 Cl                23.58659169   23.01327146    8.79940464
 Cl                22.48529428   16.64251697    8.90586698
 Cl                22.94632484   11.21818746    8.64465093
 Cl                28.47037642   28.28347877    8.61238744
 Cl                28.62791273   22.86728636    8.70256170
 Cl                29.13380991   17.08848643    8.58762909
 Cl                28.27828137   11.60105769    8.58188352
 Cs                 9.11397898   25.80688532    9.10996162
 Cs                 9.00113927   20.00977630    9.14413538
 Cs                 9.14749378   14.09061837    8.99865924
 Cs                30.91077000   25.81153779    9.05244620
 Cs                31.02381121   19.99631883    9.11459408
 Cs                30.92105840   14.08117247    9.01267542
 Cs                31.35263943   25.77568532   14.43452484
 Cs                31.30851065   19.84536670   14.48083770
 Cs                31.20474013   14.16930980   14.38327221
 Cs                31.26175333   25.95149019   19.98279849
 Cs                31.40491745   20.02105324   19.99047127
 Cs                31.40225484   13.84301669   20.00014780
 Cs                31.38513137   25.86287619   25.55625582
 Cs                31.33005698   19.81850975   25.48564390
 Cs                31.24347137   14.19868164   25.58819529
 Br                31.94545884   28.41559296   11.58066844
 Br                31.84884483   22.90495358   11.29058074
 Br                31.87759952   17.04275413   11.55541014
 Br                31.89331006   11.49426245   11.53302416
 Br                32.02225188   28.59451595   16.89689268
 Br                31.89447457   22.94926831   17.40689308
 Br                31.91614272   17.01733659   16.92352410
 Br                32.00642034   11.32831693   16.84866681
 Br                32.00948779   28.67831040   23.11429046
 Br                31.90915137   22.98406159   22.53847488
 Br                31.93105791   17.02970643   23.02294731
 Br                32.02432761   11.36507564   23.11117740
 Br                31.91613537   28.54658344   28.43314332
 Br                31.87477898   23.02782389   28.82816059
 Br                31.91970749   17.13086328   28.43481891
 Br                31.95270338   11.56925115   28.40778988
 Cs                 8.67621714   25.76290638   14.48553147
 Cs                 8.73477394   19.80172078   14.48472932
 Cs                 8.85057598   14.15324413   14.36996253
 Cs                 8.84658660   25.76696863   20.00529036
 Cs                 8.59342446   19.91690730   19.98681805
 Cs                 8.65198229   13.79012994   19.98826388
 Cs                 8.65449586   25.83952381   25.55966770
 Cs                 8.70116892   19.75963293   25.46773022
 Cs                 8.79748202   14.16067174   25.57620549
 Br                 8.09096739   28.41966593   11.67931263
 Br                 8.17828321   22.93140405   11.32698452
 Br                 8.17034403   17.04543966   11.55769646
 Br                 8.17221683   11.50133560   11.51232125
 Br                 8.03771853   28.79490042   17.18890207
 Br                 8.14608680   22.93204735   17.44719697
 Br                 8.13015799   16.99841028   16.92929703
 Br                 8.05769929   11.30879599   16.83033827
 Br                 8.05734268   28.86664574   22.93365380
 Br                 8.13080462   22.94853631   22.52221402
 Br                 8.10671096   16.99675433   22.99311109
 Br                 8.03660717   11.32859634   23.10048972
 Br                 8.16594219   28.53302507   28.41196342
 Br                 8.15681144   23.04581277   28.81483922
 Br                 8.10857641   17.10953533   28.43070272
 Br                 8.10215530   11.54779845   28.40309278
 Cs                 8.74859288   31.15767981   14.18822122
 Cs                 8.77457987   31.18882458   20.02344034
 Cs                 8.87461684   31.25218330   25.86663363
 Cs                14.17633635   31.34173710   14.37666832
 Cs                14.22858195   31.38392584   19.96910775
 Cs                14.26287742   31.35121581   25.60316237
 Cs                20.07617065   31.45143364   14.24255541
 Cs                20.10772707   31.51176327   19.93188262
 Cs                20.07343101   31.45745717   25.48256364
 Cs                25.93201952   31.33841723   14.33803721
 Cs                26.07704049   31.38701957   19.93895484
 Cs                25.87655446   31.37615844   25.57782829
 Cs                31.32736562   31.16395397   14.20742264
 Cs                31.24455513   31.26789166   25.74745483
 Br                11.36449863   31.87459679   11.60130444
 Br                11.11372602   31.97229124   17.18741503
 Br                11.17049391   31.99889382   22.85370250
 Br                11.58032466   31.92126200   28.47464060
 Br                16.54600491   31.99304172   11.49770707
 Br                17.05301690   32.05436366   17.10692797
 Br                17.07865272   32.06000073   22.84285393
 Br                17.06375611   32.01367191   28.57043985
 Br                23.48393584   31.98232514   11.45684262
 Br                23.02344394   32.05058801   17.10144592
 Br                22.99448192   32.06399012   22.79622172
 Br                23.01025043   32.03044802   28.58643252
 Br                28.69845328   31.85723695   11.52495028
 Br                28.76125460   31.96688936   16.87701027
 Br                28.69616032   32.00672240   23.08434601
 Br                28.53738309   31.93536133   28.46080202
 Cs                 8.78353281    8.77284512   14.16350409
 Cs                 8.71337785    8.80838700   25.81191328
 Cs                14.19168701    8.54890936   14.40279980
 Cs                14.01696549    8.52561702   20.05033352
 Cs                14.15531519    8.58761804   25.67086909
 Cs                20.04390195    8.38712286   14.51636174
 Cs                20.04402675    8.40157725   20.08702918
 Cs                20.05082941    8.44003603   25.77548076
 Cs                25.88409050    8.55277633   14.42404147
 Cs                26.06659423    8.53656954   20.05996814
 Cs                25.91931650    8.60142431   25.67263871
 Cs                31.28042898    8.77609965   14.19581441
 Cs                31.34958821    8.83469263   25.81243480
 Br                11.50298858    8.06554347   11.51514438
 Br                11.32327130    7.93149085   16.80729157
 Br                11.28940437    7.95044945   23.17369785
 Br                11.33911966    8.10382130   28.45646582
 Br                17.10088599    7.93785866   11.20129668
 Br                17.04768705    7.84490085   17.28664702
 Br                17.04062631    7.86073701   22.83342143
 Br                16.56116345    7.92231930   28.58957543
 Br                22.95291799    7.93211592   11.21772291
 Br                23.01847791    7.84861864   17.28904668
 Br                23.02504922    7.86919299   22.84682921
 Br                23.49065005    7.93271364   28.57713571
 Br                28.56409353    8.05389193   11.54285730
 Br                28.73986997    7.94642016   16.83541411
 Br                28.77904490    7.97687540   23.17804828
 Br                28.72663523    8.11775748   28.45737215
 Cs                14.43761200   25.96362430   14.50814386
 Cs                14.19447770   19.78409829   14.55525086
 Cs                14.12590095   14.09082583   14.60485740
 Cs                14.20630947   25.85530133   19.98852780
 Cs                14.21910797   20.17951496   20.00432608
 Cs                14.24105290   13.81150739   20.02085489
 Cs                14.42483788   25.97458041   25.47493797
 Cs                14.18724619   19.72307592   25.43374363
 Cs                14.13411160   14.08504455   25.44306672
 Cs                20.04416834   26.09318073   14.47343517
 Cs                20.02418713   20.19073862   14.59582758
 Cs                20.04182104   13.75368172   14.63946470
 Cs                20.08456157   26.11289932   19.96848093
 Cs                20.03395200   19.69571405   20.01613586
 Cs                20.03726732   13.91084435   20.05290148
 Cs                20.04145346   25.95696784   25.39884077
 Cs                20.02393248   20.16883566   25.42300941
 Cs                20.03762134   13.65094703   25.53067141
 Cs                25.71506657   25.99604331   14.50333406
 Cs                25.87297329   19.79248973   14.55719918
 Cs                25.94268788   14.09945356   14.61427182
 Cs                25.90134475   25.91388847   19.97237211
 Cs                25.85143106   20.22330499   20.00454436
 Cs                25.82614285   13.82602688   20.02810861
 Cs                25.75050266   26.03197806   25.44565971
 Cs                25.86982226   19.74862589   25.44546633
 Cs                25.92588124   14.09890449   25.44586265
 Pb                11.07522983   28.90708677   11.38001983
 Pb                11.20268071   22.95746401   11.62254434
 Pb                11.17867305   17.00167133   11.44147611
 Pb                11.12531270   11.02715950   11.34354867
 Pb                11.07771529   28.93800226   17.14456242
 Pb                11.13202821   22.91913135   17.19770837
 Pb                11.10683591   16.90905826   17.23187052
 Pb                10.97764649   10.84434134   17.15567797
 Pb                11.09541120   28.95929661   22.90217525
 Pb                11.10385551   22.92882259   22.83687398
 Pb                11.09670310   16.91200020   22.73379524
 Pb                10.96406504   10.85106233   22.83660636
 Pb                11.13683802   28.94772793   28.67895614
 Pb                11.15041807   22.98011884   28.37466164
 Pb                11.12565253   17.02390115   28.52329936
 Pb                11.07989991   11.05275118   28.62117603
 Pb                17.03550672   29.09880310   11.31532379
 Pb                17.23401584   23.01453910   11.49007471
 Pb                17.09962693   16.93845064   11.71877241
 Pb                17.07339590   10.91668618   11.53239105
 Pb                17.09722007   29.09321563   17.09771715
 Pb                17.14580202   22.98997238   17.19736932
 Pb                17.09230629   16.90797579   17.24312629
 Pb                17.02946329   10.79590963   17.23771256
 Pb                17.09546848   29.07613222   22.78144847
 Pb                17.11275302   22.96992100   22.76982440
 Pb                17.10113494   16.88540049   22.78160066
 Pb                17.03522007   10.79254021   22.92186600
 Pb                17.10595536   28.99710246   28.53101629
 Pb                17.17739747   22.92236944   28.45334499
 Pb                17.10378439   16.85598025   28.31601823
 Pb                17.03036106   10.80213593   28.69722922
 Pb                23.02907430   29.09557318   11.30828124
 Pb                22.82653706   23.01291643   11.50764499
 Pb                22.96574999   16.93898647   11.72119969
 Pb                22.99730449   10.91503322   11.53666733
 Pb                23.05643227   29.10128126   17.08452457
 Pb                22.93064768   23.00099365   17.18365471
 Pb                22.97838373   16.91902305   17.25456530
 Pb                23.04036642   10.80428325   17.24294540
 Pb                23.06278445   29.09452090   22.76319320
 Pb                22.96481324   22.98696297   22.77562146
 Pb                22.96907802   16.90202628   22.78789220
 Pb                23.03341964   10.80585989   22.92552814
 Pb                23.00295307   29.01953205   28.49873961
 Pb                22.87987804   22.95057280   28.42263401
 Pb                22.95566791   16.87381557   28.33677433
 Pb                23.03331822   10.81442018   28.70268076
 Pb                28.99304247   28.90743621   11.38152450
 Pb                28.84473856   22.94576112   11.58996928
 Pb                28.87851674   16.99308115   11.44698247
 Pb                28.94581645   11.01971386   11.36033933
 Pb                29.11197653   29.04239153   17.15969232
 Pb                28.93432825   22.98283479   17.18752401
 Pb                28.95579845   16.94518092   17.23893785
 Pb                29.09152521   10.87039044   17.17191436
 Pb                29.09730488   29.07130376   22.80420731
 Pb                28.96131560   23.00144721   22.82568449
 Pb                28.95836473   16.95791062   22.74690637
 Pb                29.10342310   10.88715845   22.84536631
 Pb                28.97758960   28.97968067   28.60539895
 Pb                28.90028399   22.99875238   28.39249050
 Pb                28.91188873   17.04304242   28.54186256
 Pb                28.98160380   11.07118732   28.62889229
 Br                11.41011393   25.88544985   11.93684324
 Br                11.41845476   19.97742855   11.78159614
 Br                11.56545998   14.07988919   11.66375076
 Br                11.34315759   25.93295103   17.12267549
 Br                11.30856049   19.95252195   17.34033203
 Br                11.31985690   13.96579298   17.25143267
 Br                11.32883785   25.95662036   22.93761851
 Br                11.28573566   19.97345658   22.65729684
 Br                11.31821251   13.98558741   22.72390605
 Br                11.42627745   25.94240291   28.08888190
 Br                11.37553835   20.02741031   28.20228619
 Br                11.45148213   14.13053327   28.27338506
 Br                17.31815893   25.97640668   11.66722637
 Br                17.21027654   19.95983440   11.72999682
 Br                17.12273043   13.94674966   12.00866013
 Br                17.15680327   26.00199232   17.30215564
 Br                17.10153361   19.96127167   17.25775651
 Br                17.11181023   13.91614216   17.19171975
 Br                17.12494537   26.00942315   22.68327350
 Br                17.12003287   19.96931133   22.75047046
 Br                17.11116691   13.92624203   22.82128926
 Br                17.26572230   25.96508410   28.39660971
 Br                17.16576078   19.95642455   28.22603037
 Br                17.13189187   13.93855139   28.10260649
 Br                22.74045476   25.96430695   11.69251551
 Br                22.82931930   19.95025197   11.73182236
 Br                22.94239179   13.94235615   12.00287678
 Br                22.90118587   25.99496258   17.24593880
 Br                22.93956150   19.95924921   17.26996024
 Br                22.94623203   13.91777145   17.19974670
 Br                22.93680706   26.00809490   22.73631637
 Br                22.92209372   19.97217936   22.73907197
 Br                22.94471517   13.93329608   22.82736330
 Br                22.82047195   25.98287018   28.29313751
 Br                22.86551088   19.97058590   28.26354058
 Br                22.92682121   13.95178805   28.11944515
 Br                28.62044559   25.85718248   11.86305032
 Br                28.61932744   19.95625273   11.76504092
 Br                28.49426978   14.06386984   11.67255688
 Br                28.69767875   25.93820852   17.11192803
 Br                28.73174564   19.96108972   17.31055883
 Br                28.73831522   13.97798271   17.26635174
 Br                28.71588251   25.97474455   22.90037161
 Br                28.75012387   19.99259714   22.69079594
 Br                28.73399162   14.00847895   22.72728070
 Br                28.62823911   25.94083775   28.12103671
 Br                28.64761076   20.03543000   28.23270095
 Br                28.58620823   14.14226581   28.28895842
 Br                14.08423568   28.62215933   11.83083274
 Br                14.22489830   22.92999056   12.15805490
 Br                14.18164601   17.17161951   11.08389682
 Br                14.15928219   11.26228052   11.81331173
 Br                14.08354539   28.82629121   17.23907287
 Br                14.14374474   22.92915605   16.74825602
 Br                14.12643747   16.97681102   17.77760818
 Br                14.07527488   11.08955139   17.12748034
 Br                14.09353210   28.84768662   22.74810614
 Br                14.12579066   22.91769032   23.29317580
 Br                14.12234058   17.00026979   22.25217330
 Br                14.06530331   11.10878313   22.89136651
 Br                14.15951041   28.63205358   28.29045479
 Br                14.17826653   22.92342295   27.81518934
 Br                14.13618359   17.16099825   28.75030299
 Br                14.10317474   11.33537540   28.16780611
 Br                20.01035168   29.17250878   11.34374365
 Br                20.01393956   22.88890134   10.35329122
 Br                20.02357518   16.91318107   12.35951385
 Br                20.03115943   11.14613374   11.74409778
 Br                20.03606890   28.96619542   17.19127441
 Br                20.01655522   22.88748731   17.93018393
 Br                20.02233258   16.98255071   16.57701461
 Br                20.02881608   10.96905597   17.36801032
 Br                20.03930439   28.91701833   22.76524504
 Br                20.01571602   22.95963699   22.14850862
 Br                20.01989435   16.92273498   23.46267139
 Br                20.02825304   10.97133037   22.70824532
 Br                20.03397223   28.86102301   28.16776886
 Br                20.01492339   22.80326928   29.43973276
 Br                20.02270986   16.92957485   27.68873223
 Br                20.02663303   10.94848299   28.65365144
 Br                25.93629022   28.60581194   11.78896478
 Br                25.80151264   22.91900645   12.15200327
 Br                25.86539894   17.16308824   11.07844695
 Br                25.90355581   11.25223875   11.82474213
 Br                25.98444770   28.80422088   17.17393737
 Br                25.88361358   22.92267293   16.73689376
 Br                25.91677500   16.98614937   17.79308211
 Br                25.98383856   11.09843843   17.14009962
 Br                25.98190481   28.83304540   22.76663656
 Br                25.90279298   22.91795005   23.29857983
 Br                25.91599941   17.01514027   22.24496829
 Br                25.99158052   11.12082252   22.89588656
 Br                25.90916493   28.66108581   28.26582281
 Br                25.84773554   22.94678135   27.81290491
 Br                25.89433115   17.20047024   28.83814055
 Br                25.95018786   11.34129753   28.17421070
 Cl                11.20524049   28.83571940   14.34780702
 Cl                10.61459848   22.77756311   14.41338842
 Cl                11.44161588   17.01014476   14.35229532
 Cl                11.26240299   11.20462053   14.25537526
 Cl                11.20403135   28.77384289   20.04123218
 Cl                11.56333172   23.13620597   20.02788208
 Cl                10.46944172   16.88396805   19.97655056
 Cl                11.30888222   11.08721384   19.97516330
 Cl                11.32145413   28.91539636   25.73710566
 Cl                10.44862274   22.82037549   25.62074617
 Cl                11.36772939   17.05037844   25.60683755
 Cl                11.20193301   11.24203293   25.67973569
 Cl                17.18637455   28.97211914   14.29293589
 Cl                17.81894986   23.12034726   14.41146109
 Cl                16.28487037   16.95989015   14.47581345
 Cl                17.24731023   10.60577446   14.35975595
 Cl                17.14193329   29.15489065   19.97599121
 Cl                16.40217991   23.02347372   19.99946741
 Cl                17.82047475   16.80832766   19.99561129
 Cl                16.92710096   10.89780178   20.03693148
 Cl                17.08544104   29.00350398   25.65597301
 Cl                17.77565287   23.13000892   25.59011378
 Cl                16.33422578   16.93757247   25.51981686
 Cl                17.30026224   10.77277481   25.72346502
 Cl                22.84962975   28.98410251   14.27481211
 Cl                22.18151728   23.08200308   14.40972686
 Cl                23.76766751   16.96044498   14.48144073
 Cl                22.81530686   10.61945807   14.36510886
 Cl                22.97560359   29.09828471   19.95950390
 Cl                23.62577212   23.07808614   19.99673454
 Cl                22.23242255   16.80657006   20.00535571
 Cl                23.12566212   10.89975596   20.04182548
 Cl                22.96434398   29.07028650   25.64290781
 Cl                22.20828272   23.07213649   25.58311481
 Cl                23.72299009   16.95430182   25.53675385
 Cl                22.76299027   10.79661736   25.72706036
 Cl                28.82973222   28.77763469   14.30906072
 Cl                29.37140486   22.77692823   14.38250865
 Cl                28.60693027   17.00241022   14.35512022
 Cl                28.79889463   11.20566194   14.26874937
 Cl                28.75089493   28.71252048   20.00419055
 Cl                28.52015224   23.09848924   20.01644777
 Cl                29.58776412   16.93484798   19.98721966
 Cl                28.75284042   11.10944205   19.98737994
 Cl                28.76716221   28.86524442   25.71198000
 Cl                29.53802694   22.84085063   25.63297287
 Cl                28.65550912   17.06150227   25.62412453
 Cl                28.85217855   11.26341527   25.68982848
 Cs                14.77632660   31.24769651   58.83031564
 Cs                20.62461065   31.57289602   58.65727152
 Cs                26.48053580   31.26009191   58.81021745
 Cs                14.78033920   25.89089238   58.48240938
 Cs                14.80506055   20.58249727   58.49985385
 Cs                14.95761521   14.40399494   58.61752157
 Cs                14.51349505    9.28796852   58.86385997
 Cs                20.66726486   26.45296194   58.68985914
 Cs                20.56182808   19.61537424   58.52690861
 Cs                20.57380320   14.35670152   58.51292170
 Cs                26.38475275   25.96683734   58.47233295
 Cs                26.32059501   20.68217523   58.51586245
 Cs                26.20430319   14.40629780   58.63639244
 Cs                26.65301071    9.28972070   58.85936069
 Cl                12.28948072   28.63376666   59.22442083
 Cl                12.00883026   23.25638968   59.06455724
 Cl                11.46727920   17.45047577   59.18253983
 Cl                12.12051448   11.97089556   59.19390160
 Cl                17.89214484   29.30762648   59.21199965
 Cl                16.98916134   23.24587268   58.99633263
 Cl                18.06419544   17.01129978   58.92643675
 Cl                17.07348237   11.66813102   59.21265886
 Cl                23.33535962   29.26465516   59.19446185
 Cl                24.10634146   23.36990903   58.98637731
 Cl                23.03197667   17.01108175   58.93688017
 Cl                24.08599557   11.66377660   59.22003271
 Cl                28.88236277   28.65886856   59.19598006
 Cl                29.12154250   23.27529148   59.08749275
 Cl                29.69989019   17.43843696   59.20082843
 Cl                29.03701370   11.97514603   59.20375231
 Cs                 9.73930775   26.17448540   58.77630466
 Cs                 9.53932691   20.32785424   58.66583788
 Cs                 9.57303665   14.41727176   58.73705172
 Cs                31.41425824   26.21877664   58.78320710
 Cs                31.58568723   20.34617880   58.69587127
 Cs                31.58437609   14.43670704   58.74314691
 Cs                14.56753935   31.27334885   36.76626868
 Cs                26.60668193   31.23100462   36.72950613
 Cs                14.83297717   26.06673270   37.10512042
 Cs                14.81089760   20.69026332   37.08227563
 Cs                15.14167530   14.37417621   36.99181651
 Cs                14.69240170    9.31010720   36.80098902
 Cs                20.62649345   26.68713676   36.80291531
 Cs                20.58371982   19.63514668   37.07158746
 Cs                20.58764659   14.45328215   37.23270017
 Cs                20.59078328    9.27809790   36.76849993
 Cs                26.32114813   26.05754198   37.08235759
 Cs                26.32624679   20.69487390   37.07672691
 Cs                26.04228897   14.36671981   36.99316886
 Cs                26.48589363    9.29317287   36.82288958
 Cl                12.10384124   28.62295568   36.44584776
 Cl                11.94813222   23.21995779   36.54702864
 Cl                11.45876558   17.44147215   36.39202672
 Cl                12.34188958   11.93384740   36.37419600
 Cl                17.11676047   28.86652117   36.40056810
 Cl                16.97520870   23.32512195   36.60397057
 Cl                18.11890979   16.94956661   36.70942364
 Cl                17.67538019   11.54185150   36.44626138
 Cl                23.99449165   28.82541358   36.38486862
 Cl                24.13672687   23.32623566   36.60411594
 Cl                23.03542946   16.95548117   36.71057828
 Cl                23.49646002   11.53115166   36.44936223
 Cl                29.02051160   28.59644297   36.41709874
 Cl                29.17804791   23.18025056   36.50727300
 Cl                29.68394509   17.40145063   36.39234039
 Cl                28.82841655   11.91402189   36.38659482
 Cs                 9.66411416   26.11984952   36.91467292
 Cs                 9.55127445   20.32274050   36.94884668
 Cs                 9.69762896   14.40358257   36.80337054
 Cs                31.46090518   26.12450199   36.85715750
 Cs                31.57394639   20.30928303   36.91930538
 Cs                31.47119358   14.39413667   36.81738672
 Cs                31.90277461   26.08864952   42.23923614
 Cs                31.85864583   20.15833090   42.28554900
 Cs                31.75487531   14.48227400   42.18798351
 Cs                31.81188851   26.26445439   47.78750979
 Cs                31.95505263   20.33401744   47.79518257
 Cs                31.95239002   14.15598089   47.80485910
 Cs                31.93526655   26.17584039   53.36096712
 Cs                31.88019216   20.13147395   53.29035520
 Cs                31.79360655   14.51164584   53.39290659
 Br                32.49559402   28.72855716   39.38537974
 Br                32.39898001   23.21791778   39.09529204
 Br                32.42773470   17.35571833   39.36012144
 Br                32.44344524   11.80722665   39.33773546
 Br                32.57238706   28.90748015   44.70160398
 Br                32.44460975   23.26223251   45.21160438
 Br                32.46627790   17.33030079   44.72823540
 Br                32.55655552   11.64128113   44.65337811
 Br                32.55962297   28.99127460   50.91900176
 Br                32.45928655   23.29702579   50.34318618
 Br                32.48119309   17.34267063   50.82765861
 Br                32.57446279   11.67803984   50.91588870
 Br                32.46627055   28.85954764   56.23785462
 Br                32.42491416   23.34078809   56.63287189
 Br                32.46984267   17.44382748   56.23953021
 Br                32.50283856   11.88221535   56.21250118
 Cs                 9.22635232   26.07587058   42.29024277
 Cs                 9.28490912   20.11468498   42.28944062
 Cs                 9.40071116   14.46620833   42.17467383
 Cs                 9.39672178   26.07993283   47.81000166
 Cs                 9.14355964   20.22987150   47.79152935
 Cs                 9.20211747   14.10309414   47.79297518
 Cs                 9.20463104   26.15248801   53.36437900
 Cs                 9.25130410   20.07259713   53.27244152
 Cs                 9.34761720   14.47363594   53.38091679
 Br                 8.64110257   28.73263013   39.48402393
 Br                 8.72841839   23.24436825   39.13169582
 Br                 8.72047921   17.35840386   39.36240776
 Br                 8.72235201   11.81429980   39.31703255
 Br                 8.58785371   29.10786462   44.99361337
 Br                 8.69622198   23.24501155   45.25190827
 Br                 8.68029317   17.31137448   44.73400833
 Br                 8.60783447   11.62176019   44.63504957
 Br                 8.60747786   29.17960994   50.73836510
 Br                 8.68093980   23.26150051   50.32692532
 Br                 8.65684614   17.30971853   50.79782239
 Br                 8.58674235   11.64156054   50.90520102
 Br                 8.71607737   28.84598927   56.21667472
 Br                 8.70694662   23.35877697   56.61955052
 Br                 8.65871159   17.42249953   56.23541402
 Br                 8.65229048   11.86076265   56.20780408
 Cs                 9.29872806   31.47064401   41.99293252
 Cs                 9.32471505   31.50178878   47.82815164
 Cs                 9.42475202   31.56514750   53.67134493
 Cs                14.72647153   31.65470130   42.18137962
 Cs                14.77871713   31.69689004   47.77381905
 Cs                14.81301260   31.66418001   53.40787367
 Cs                20.62630583   31.76439784   42.04726671
 Cs                20.65786225   31.82472747   47.73659392
 Cs                20.62356619   31.77042137   53.28727494
 Cs                26.48215470   31.65138143   42.14274851
 Cs                26.62717567   31.69998377   47.74366614
 Cs                26.42668964   31.68912264   53.38253959
 Cs                31.87750080   31.47691817   42.01213394
 Cs                31.79469031   31.58085586   53.55216613
 Br                11.91463381   32.18756099   39.40601574
 Br                11.66386120   32.28525544   44.99212633
 Br                11.72062909   32.31185802   50.65841380
 Br                12.13045984   32.23422620   56.27935190
 Br                17.09614009   32.30600592   39.30241837
 Br                17.60315208   32.36732786   44.91163927
 Br                17.62878790   32.37296493   50.64756523
 Br                17.61389129   32.32663611   56.37515115
 Br                24.03407102   32.29528934   39.26155392
 Br                23.57357912   32.36355221   44.90615722
 Br                23.54461710   32.37695432   50.60093302
 Br                23.56038561   32.34341222   56.39114382
 Br                29.24858846   32.17020115   39.32966158
 Br                29.31138978   32.27985356   44.68172157
 Br                29.24629550   32.31968660   50.88905731
 Br                29.08751827   32.24832553   56.26551332
 Cs                 9.33366799    9.08580932   41.96821539
 Cs                 9.26351303    9.12135120   53.61662458
 Cs                14.74182219    8.86187356   42.20751110
 Cs                14.56710067    8.83858122   47.85504482
 Cs                14.70545037    8.90058224   53.47558039
 Cs                20.59403713    8.70008706   42.32107304
 Cs                20.59416193    8.71454145   47.89174048
 Cs                20.60096459    8.75300023   53.58019206
 Cs                26.43422568    8.86574053   42.22875277
 Cs                26.61672941    8.84953374   47.86467944
 Cs                26.46945168    8.91438851   53.47735001
 Cs                31.83056416    9.08906385   42.00052571
 Cs                31.89972339    9.14765683   53.61714610
 Br                12.05312376    8.37850767   39.31985568
 Br                11.87340648    8.24445505   44.61200287
 Br                11.83953955    8.26341365   50.97840915
 Br                11.88925484    8.41678550   56.26117712
 Br                17.65102117    8.25082286   39.00600798
 Br                17.59782223    8.15786505   45.09135832
 Br                17.59076149    8.17370121   50.63813273
 Br                17.11129863    8.23528350   56.39428673
 Br                23.50305317    8.24508012   39.02243421
 Br                23.56861309    8.16158284   45.09375798
 Br                23.57518440    8.18215719   50.65154051
 Br                24.04078523    8.24567784   56.38184701
 Br                29.11422871    8.36685613   39.34756860
 Br                29.29000515    8.25938436   44.64012541
 Br                29.32918008    8.28983960   50.98275958
 Br                29.27677041    8.43072168   56.26208345
 Cs                14.98774718   26.27658850   42.31285516
 Cs                14.74461288   20.09706249   42.35996216
 Cs                14.67603613   14.40379003   42.40956870
 Cs                14.75644465   26.16826553   47.79323910
 Cs                14.76924315   20.49247916   47.80903738
 Cs                14.79118808   14.12447159   47.82556619
 Cs                14.97497306   26.28754461   53.27964927
 Cs                14.73738137   20.03604012   53.23845493
 Cs                14.68424678   14.39800875   53.24777802
 Cs                20.59430352   26.40614493   42.27814647
 Cs                20.57432231   20.50370282   42.40053888
 Cs                20.59195622   14.06664592   42.44417600
 Cs                20.63469675   26.42586352   47.77319223
 Cs                20.58408718   20.00867825   47.82084716
 Cs                20.58740250   14.22380855   47.85761278
 Cs                20.59158864   26.26993204   53.20355207
 Cs                20.57406766   20.48179986   53.22772071
 Cs                20.58775652   13.96391123   53.33538271
 Cs                26.26520175   26.30900751   42.30804536
 Cs                26.42310847   20.10545393   42.36191048
 Cs                26.49282306   14.41241776   42.41898312
 Cs                26.45147993   26.22685267   47.77708341
 Cs                26.40156624   20.53626919   47.80925566
 Cs                26.37627803   14.13899108   47.83281991
 Cs                26.30063784   26.34494226   53.25037101
 Cs                26.41995744   20.06159009   53.25017763
 Cs                26.47601642   14.41186869   53.25057395
 Pb                11.62536501   29.22005097   39.18473113
 Pb                11.75281589   23.27042821   39.42725564
 Pb                11.72880823   17.31463553   39.24618741
 Pb                11.67544788   11.34012370   39.14825997
 Pb                11.62785047   29.25096646   44.94927372
 Pb                11.68216339   23.23209555   45.00241967
 Pb                11.65697109   17.22202246   45.03658182
 Pb                11.52778167   11.15730554   44.96038927
 Pb                11.64554638   29.27226081   50.70688655
 Pb                11.65399069   23.24178679   50.64158528
 Pb                11.64683828   17.22496440   50.53850654
 Pb                11.51420022   11.16402653   50.64131766
 Pb                11.68697320   29.26069213   56.48366744
 Pb                11.70055325   23.29308304   56.17937294
 Pb                11.67578771   17.33686535   56.32801066
 Pb                11.63003509   11.36571538   56.42588733
 Pb                17.58564190   29.41176730   39.12003509
 Pb                17.78415102   23.32750330   39.29478601
 Pb                17.64976211   17.25141484   39.52348371
 Pb                17.62353108   11.22965038   39.33710235
 Pb                17.64735525   29.40617983   44.90242845
 Pb                17.69593720   23.30293658   45.00208062
 Pb                17.64244147   17.22093999   45.04783759
 Pb                17.57959847   11.10887383   45.04242386
 Pb                17.64560366   29.38909642   50.58615977
 Pb                17.66288820   23.28288520   50.57453570
 Pb                17.65127012   17.19836469   50.58631196
 Pb                17.58535525   11.10550441   50.72657730
 Pb                17.65609054   29.31006666   56.33572759
 Pb                17.72753265   23.23533364   56.25805629
 Pb                17.65391957   17.16894445   56.12072953
 Pb                17.58049624   11.11510013   56.50194052
 Pb                23.57920948   29.40853738   39.11299254
 Pb                23.37667224   23.32588063   39.31235629
 Pb                23.51588517   17.25195067   39.52591099
 Pb                23.54743967   11.22799742   39.34137863
 Pb                23.60656745   29.41424546   44.88923587
 Pb                23.48078286   23.31395785   44.98836601
 Pb                23.52851891   17.23198725   45.05927660
 Pb                23.59050160   11.11724745   45.04765670
 Pb                23.61291963   29.40748510   50.56790450
 Pb                23.51494842   23.29992717   50.58033276
 Pb                23.51921320   17.21499048   50.59260350
 Pb                23.58355482   11.11882409   50.73023944
 Pb                23.55308825   29.33249625   56.30345091
 Pb                23.43001322   23.26353700   56.22734531
 Pb                23.50580309   17.18677977   56.14148563
 Pb                23.58345340   11.12738438   56.50739206
 Pb                29.54317765   29.22040041   39.18623580
 Pb                29.39487374   23.25872532   39.39468058
 Pb                29.42865192   17.30604535   39.25169377
 Pb                29.49595163   11.33267806   39.16505063
 Pb                29.66211171   29.35535573   44.96440362
 Pb                29.48446343   23.29579899   44.99223531
 Pb                29.50593363   17.25814512   45.04364915
 Pb                29.64166039   11.18335464   44.97662566
 Pb                29.64744006   29.38426796   50.60891861
 Pb                29.51145078   23.31441141   50.63039579
 Pb                29.50849991   17.27087482   50.55161767
 Pb                29.65355828   11.20012265   50.65007761
 Pb                29.52772478   29.29264487   56.41011025
 Pb                29.45041917   23.31171658   56.19720180
 Pb                29.46202391   17.35600662   56.34657386
 Pb                29.53173898   11.38415152   56.43360359
 Br                11.96024911   26.19841405   39.74155454
 Br                11.96858994   20.29039275   39.58630744
 Br                12.11559516   14.39285339   39.46846206
 Br                11.89329277   26.24591523   44.92738679
 Br                11.85869567   20.26548615   45.14504333
 Br                11.86999208   14.27875718   45.05614397
 Br                11.87897303   26.26958456   50.74232981
 Br                11.83587084   20.28642078   50.46200814
 Br                11.86834769   14.29855161   50.52861735
 Br                11.97641263   26.25536711   55.89359320
 Br                11.92567353   20.34037451   56.00699749
 Br                12.00161731   14.44349747   56.07809636
 Br                17.86829411   26.28937088   39.47193767
 Br                17.76041172   20.27279860   39.53470812
 Br                17.67286561   14.25971386   39.81337143
 Br                17.70693845   26.31495652   45.10686694
 Br                17.65166879   20.27423587   45.06246781
 Br                17.66194541   14.22910636   44.99643105
 Br                17.67508055   26.32238735   50.48798480
 Br                17.67016805   20.28227553   50.55518176
 Br                17.66130209   14.23920623   50.62600056
 Br                17.81585748   26.27804830   56.20132101
 Br                17.71589596   20.26938875   56.03074167
 Br                17.68202705   14.25151559   55.90731779
 Br                23.29058994   26.27727115   39.49722681
 Br                23.37945448   20.26321617   39.53653366
 Br                23.49252697   14.25532035   39.80758808
 Br                23.45132105   26.30792678   45.05065010
 Br                23.48969668   20.27221341   45.07467154
 Br                23.49636721   14.23073565   45.00445800
 Br                23.48694224   26.32105910   50.54102767
 Br                23.47222890   20.28514356   50.54378327
 Br                23.49485035   14.24626028   50.63207460
 Br                23.37060713   26.29583438   56.09784881
 Br                23.41564606   20.28355010   56.06825188
 Br                23.47695639   14.26475225   55.92415645
 Br                29.17058077   26.17014668   39.66776162
 Br                29.16946262   20.26921693   39.56975222
 Br                29.04440496   14.37683404   39.47726818
 Br                29.24781393   26.25117272   44.91663933
 Br                29.28188082   20.27405392   45.11527013
 Br                29.28845040   14.29094691   45.07106304
 Br                29.26601769   26.28770875   50.70508291
 Br                29.30025905   20.30556134   50.49550724
 Br                29.28412680   14.32144315   50.53199200
 Br                29.17837429   26.25380195   55.92574801
 Br                29.19774594   20.34839420   56.03741225
 Br                29.13634341   14.45523001   56.09366972
 Br                14.63437086   28.93512353   39.63554404
 Br                14.77503348   23.24295476   39.96276620
 Br                14.73178119   17.48458371   38.88860812
 Br                14.70941737   11.57524472   39.61802303
 Br                14.63368057   29.13925541   45.04378417
 Br                14.69387992   23.24212025   44.55296732
 Br                14.67657265   17.28977522   45.58231948
 Br                14.62541006   11.40251559   44.93219164
 Br                14.64366728   29.16065082   50.55281744
 Br                14.67592584   23.23065452   51.09788710
 Br                14.67247576   17.31323399   50.05688460
 Br                14.61543849   11.42174733   50.69607781
 Br                14.70964559   28.94501778   56.09516609
 Br                14.72840171   23.23638715   55.61990064
 Br                14.68631877   17.47396245   56.55501429
 Br                14.65330992   11.64833960   55.97251741
 Br                20.56048686   29.48547298   39.14845495
 Br                20.56407474   23.20186554   38.15800252
 Br                20.57371036   17.22614527   40.16422515
 Br                20.58129461   11.45909794   39.54880908
 Br                20.58620408   29.27915962   44.99598571
 Br                20.56669040   23.20045151   45.73489523
 Br                20.57246776   17.29551491   44.38172591
 Br                20.57895126   11.28202017   45.17272162
 Br                20.58943957   29.22998253   50.56995634
 Br                20.56585120   23.27260119   49.95321992
 Br                20.57002953   17.23569918   51.26738269
 Br                20.57838822   11.28429457   50.51295662
 Br                20.58410741   29.17398721   55.97248016
 Br                20.56505857   23.11623348   57.24444406
 Br                20.57284504   17.24253905   55.49344353
 Br                20.57676821   11.26144719   56.45836274
 Br                26.48642540   28.91877614   39.59367608
 Br                26.35164782   23.23197065   39.95671457
 Br                26.41553412   17.47605244   38.88315825
 Br                26.45369099   11.56520295   39.62945343
 Br                26.53458288   29.11718508   44.97864867
 Br                26.43374876   23.23563713   44.54160506
 Br                26.46691018   17.29911357   45.59779341
 Br                26.53397374   11.41140263   44.94481092
 Br                26.53203999   29.14600960   50.57134786
 Br                26.45292816   23.23091425   51.10329113
 Br                26.46613459   17.32810447   50.04967959
 Br                26.54171570   11.43378672   50.70059786
 Br                26.45930011   28.97405001   56.07053411
 Br                26.39787072   23.25974555   55.61761621
 Br                26.44446633   17.51343444   56.64285185
 Br                26.50032304   11.65426173   55.97892200
 Cl                11.75537567   29.14868360   42.15251832
 Cl                11.16473366   23.09052731   42.21809972
 Cl                11.99175106   17.32310896   42.15700662
 Cl                11.81253817   11.51758473   42.06008656
 Cl                11.75416653   29.08680709   47.84594348
 Cl                12.11346690   23.44917017   47.83259338
 Cl                11.01957690   17.19693225   47.78126186
 Cl                11.85901740   11.40017804   47.77987460
 Cl                11.87158931   29.22836056   53.54181696
 Cl                10.99875792   23.13333969   53.42545747
 Cl                11.91786457   17.36334264   53.41154885
 Cl                11.75206819   11.55499713   53.48444699
 Cl                17.73650973   29.28508334   42.09764719
 Cl                18.36908504   23.43331146   42.21617239
 Cl                16.83500555   17.27285435   42.28052475
 Cl                17.79744541   10.91873866   42.16446725
 Cl                17.69206847   29.46785485   47.78070251
 Cl                16.95231509   23.33643792   47.80417871
 Cl                18.37060993   17.12129186   47.80032259
 Cl                17.47723614   11.21076598   47.84164278
 Cl                17.63557622   29.31646818   53.46068431
 Cl                18.32578805   23.44297312   53.39482508
 Cl                16.88436096   17.25053667   53.32452816
 Cl                17.85039742   11.08573901   53.52817632
 Cl                23.39976493   29.29706671   42.07952341
 Cl                22.73165246   23.39496728   42.21443816
 Cl                24.31780269   17.27340918   42.28615203
 Cl                23.36544204   10.93242227   42.16982016
 Cl                23.52573877   29.41124891   47.76421520
 Cl                24.17590730   23.39105034   47.80144584
 Cl                22.78255773   17.11953426   47.81006701
 Cl                23.67579730   11.21272016   47.84653678
 Cl                23.51447916   29.38325070   53.44761911
 Cl                22.75841790   23.38510069   53.38782611
 Cl                24.27312527   17.26726602   53.34146515
 Cl                23.31312545   11.10958156   53.53177166
 Cl                29.37986740   29.09059889   42.11377202
 Cl                29.92154004   23.08989243   42.18721995
 Cl                29.15706545   17.31537442   42.15983152
 Cl                29.34902981   11.51862614   42.07346067
 Cl                29.30103011   29.02548468   47.80890185
 Cl                29.07028742   23.41145344   47.82115907
 Cl                30.13789930   17.24781218   47.79193096
 Cl                29.30297560   11.42240625   47.79209124
 Cl                29.31729739   29.17820862   53.51669130
 Cl                30.08816212   23.15381483   53.43768417
 Cl                29.20564430   17.37446647   53.42883583
 Cl                29.40231373   11.57637947   53.49453978
832
Figure 7b | Br2Cl_NC | Dimer : IPD (d_ij) = 0.75 nm
 Cs                14.22619142   30.93473231   31.02560434
 Cs                20.07447547   31.25993182   30.85256022
 Cs                25.93040062   30.94712771   31.00550615
 Cs                14.23020402   25.57792818   30.67769808
 Cs                14.25492537   20.26953307   30.69514255
 Cs                14.40748003   14.09103074   30.81281027
 Cs                13.96335987    8.97500432   31.05914867
 Cs                20.11712968   26.13999774   30.88514784
 Cs                20.01169290   19.30241004   30.72219731
 Cs                20.02366802   14.04373732   30.70821040
 Cs                25.83461757   25.65387314   30.66762165
 Cs                25.77045983   20.36921103   30.71115115
 Cs                25.65416801   14.09333360   30.83168114
 Cs                26.10287553    8.97675650   31.05464939
 Cl                11.73934554   28.32080246   31.41970953
 Cl                11.45869508   22.94342548   31.25984594
 Cl                10.91714402   17.13751157   31.37782853
 Cl                11.57037930   11.65793136   31.38919030
 Cl                17.34200966   28.99466228   31.40728835
 Cl                16.43902616   22.93290848   31.19162133
 Cl                17.51406026   16.69833558   31.12172545
 Cl                16.52334719   11.35516682   31.40794756
 Cl                22.78522444   28.95169096   31.38975055
 Cl                23.55620628   23.05694483   31.18166601
 Cl                22.48184149   16.69811755   31.13216887
 Cl                23.53586039   11.35081240   31.41532141
 Cl                28.33222759   28.34590436   31.39126876
 Cl                28.57140732   22.96232728   31.28278145
 Cl                29.14975501   17.12547276   31.39611713
 Cl                28.48687852   11.66218183   31.39904101
 Cs                 9.18917257   25.86152120   30.97159336
 Cs                 8.98919173   20.01489004   30.86112658
 Cs                 9.02290147   14.10430756   30.93234042
 Cs                30.86412306   25.90581244   30.97849580
 Cs                31.03555205   20.03321460   30.89115997
 Cs                31.03424091   14.12374284   30.93843561
 Cs                14.01740417   30.96038465    8.96155738
 Cs                26.05654675   30.91804042    8.92479483
 Cs                14.28284199   25.75376850    9.30040912
 Cs                14.26076242   20.37729912    9.27756433
 Cs                14.59154012   14.06121201    9.18710521
 Cs                14.14226652    8.99714300    8.99627772
 Cs                20.07635827   26.37417256    8.99820401
 Cs                20.03358464   19.32218248    9.26687616
 Cs                20.03751141   14.14031795    9.42798887
 Cs                20.04064810    8.96513370    8.96378863
 Cs                25.77101295   25.74457778    9.27764629
 Cs                25.77611161   20.38190970    9.27201561
 Cs                25.49215379   14.05375561    9.18845756
 Cs                25.93575845    8.98020867    9.01817828
 Cl                11.55370606   28.30999148    8.64113646
 Cl                11.39799704   22.90699359    8.74231734
 Cl                10.90863040   17.12850795    8.58731542
 Cl                11.79175440   11.62088320    8.56948470
 Cl                16.56662529   28.55355697    8.59585680
 Cl                16.42507352   23.01215775    8.79925927
 Cl                17.56877461   16.63660241    8.90471234
 Cl                17.12524501   11.22888730    8.64155008
 Cl                23.44435647   28.51244938    8.58015732
 Cl                23.58659169   23.01327146    8.79940464
 Cl                22.48529428   16.64251697    8.90586698
 Cl                22.94632484   11.21818746    8.64465093
 Cl                28.47037642   28.28347877    8.61238744
 Cl                28.62791273   22.86728636    8.70256170
 Cl                29.13380991   17.08848643    8.58762909
 Cl                28.27828137   11.60105769    8.58188352
 Cs                 9.11397898   25.80688532    9.10996162
 Cs                 9.00113927   20.00977630    9.14413538
 Cs                 9.14749378   14.09061837    8.99865924
 Cs                30.91077000   25.81153779    9.05244620
 Cs                31.02381121   19.99631883    9.11459408
 Cs                30.92105840   14.08117247    9.01267542
 Cs                31.35263943   25.77568532   14.43452484
 Cs                31.30851065   19.84536670   14.48083770
 Cs                31.20474013   14.16930980   14.38327221
 Cs                31.26175333   25.95149019   19.98279849
 Cs                31.40491745   20.02105324   19.99047127
 Cs                31.40225484   13.84301669   20.00014780
 Cs                31.38513137   25.86287619   25.55625582
 Cs                31.33005698   19.81850975   25.48564390
 Cs                31.24347137   14.19868164   25.58819529
 Br                31.94545884   28.41559296   11.58066844
 Br                31.84884483   22.90495358   11.29058074
 Br                31.87759952   17.04275413   11.55541014
 Br                31.89331006   11.49426245   11.53302416
 Br                32.02225188   28.59451595   16.89689268
 Br                31.89447457   22.94926831   17.40689308
 Br                31.91614272   17.01733659   16.92352410
 Br                32.00642034   11.32831693   16.84866681
 Br                32.00948779   28.67831040   23.11429046
 Br                31.90915137   22.98406159   22.53847488
 Br                31.93105791   17.02970643   23.02294731
 Br                32.02432761   11.36507564   23.11117740
 Br                31.91613537   28.54658344   28.43314332
 Br                31.87477898   23.02782389   28.82816059
 Br                31.91970749   17.13086328   28.43481891
 Br                31.95270338   11.56925115   28.40778988
 Cs                 8.67621714   25.76290638   14.48553147
 Cs                 8.73477394   19.80172078   14.48472932
 Cs                 8.85057598   14.15324413   14.36996253
 Cs                 8.84658660   25.76696863   20.00529036
 Cs                 8.59342446   19.91690730   19.98681805
[truncated: 1,039,531 more chars]
